# Supplementary material for: Differentiation of Cystic Fibrosis-Related Pathogens by Volatile Organic Compound Analysis with Secondary Electrospray Ionization Mass Spectrometry
Source: Metabolites. 2021 Nov 11;11(11):773. doi: 10.3390/metabo11110773 (PMC8617967; doi:10.3390/metabo11110773)
Supplement: Supplementary file 1 [file metabolites-11-00773-s001.zip]

Archive with 46 entries (43 files):
- metabolites-1444134-supplementary -revise/
- metabolites-1444134-supplementary -revise/bibliography.bib
- metabolites-1444134-supplementary -revise/Definitions/
- metabolites-1444134-supplementary -revise/Definitions/chicago2.bst
- metabolites-1444134-supplementary -revise/Definitions/journalnames.tex
- metabolites-1444134-supplementary -revise/Definitions/logo-ccby-eps-converted-to.pdf
- metabolites-1444134-supplementary -revise/Definitions/logo-ccby.eps
- metabolites-1444134-supplementary -revise/Definitions/logo-mdpi-eps-converted-to.pdf
- metabolites-1444134-supplementary -revise/Definitions/logo-mdpi.eps
- metabolites-1444134-supplementary -revise/Definitions/logo-orcid-eps-converted-to.pdf
- metabolites-1444134-supplementary -revise/Definitions/logo-orcid.eps
- metabolites-1444134-supplementary -revise/Definitions/logo-updates.pdf
- metabolites-1444134-supplementary -revise/Definitions/mdpi.bst
- metabolites-1444134-supplementary -revise/Definitions/mdpi.cls
- metabolites-1444134-supplementary -revise/Definitions/metabolites-logo-eps-converted-to.pdf
- metabolites-1444134-supplementary -revise/Definitions/metabolites-logo.eps
- metabolites-1444134-supplementary -revise/Figures/
- metabolites-1444134-supplementary -revise/Figures/compound_identification_workflow.pdf
- metabolites-1444134-supplementary -revise/Figures/headspace_setup.pdf
- metabolites-1444134-supplementary -revise/Figures/heatmap_with_compound_names.pdf
- metabolites-1444134-supplementary -revise/Figures/pca_pathogen_profiles.pdf
- metabolites-1444134-supplementary -revise/Figures/pca_pathogen_profiles_selected_top_features.pdf
- metabolites-1444134-supplementary -revise/Figures/spectra_overview.pdf
- metabolites-1444134-supplementary -revise/Figures/tic_example.png
- metabolites-1444134-supplementary -revise/iopams.sty
- metabolites-1444134-supplementary -revise/iopart.cls
- metabolites-1444134-supplementary -revise/iopart10.clo
- metabolites-1444134-supplementary -revise/metabolites-1444134-supplementary (2).zip
- metabolites-1444134-supplementary -revise/supplemental.aux
- metabolites-1444134-supplementary -revise/supplemental.bbl
- metabolites-1444134-supplementary -revise/supplemental.blg
- metabolites-1444134-supplementary -revise/supplemental.log
- metabolites-1444134-supplementary -revise/supplemental.out
- metabolites-1444134-supplementary -revise/supplemental.pdf
- metabolites-1444134-supplementary -revise/supplemental.synctex.gz
- metabolites-1444134-supplementary -revise/supplemental.tex
- metabolites-1444134-supplementary -revise/supplemental_data_preprocessing.tex
- metabolites-1444134-supplementary -revise/supplemental_headspace_analysis_with_SESI-HRMS.tex
- metabolites-1444134-supplementary -revise/supplemental_pathogen_strains_and_sample_preparation.tex
- metabolites-1444134-supplementary -revise/supplemental_PEG_group_members.tex
- metabolites-1444134-supplementary -revise/supplemental_putative_identification_workflow.tex
- metabolites-1444134-supplementary -revise/supplemental_statistical_analysis.tex
- table_S2_target_list_with_structures.xlsx
- table_S3_putative_markers_literature_comparison.xlsx
- table_S4_plausibility_control.xlsx
- table_S5_list_of_putatively_identified_compounds.xlsx
