# Supplementary material for: Differentiation of Cystic Fibrosis-Related Pathogens by Volatile Organic Compound Analysis with Secondary Electrospray Ionization Mass Spectrometry
Source: Metabolites. 2021 Nov 11;11(11):773. doi: 10.3390/metabo11110773 (PMC8617967; doi:10.3390/metabo11110773)
Supplement: Supplementary file 1 [file metabolites-11-00773-s001.zip › metabolites-1444134-supplementary -revise/bibliography.bib]

@book{liu2011molecular,
  title={Molecular Detection of Human Bacterial Pathogens},
  author={Liu, D.},
  isbn={9781439812396},
  url={https://books.google.ch/books?id=NQ7LBQAAQBAJ},
  year={2011},
  publisher={CRC Press}
}

@inbook{SchivoMichael2018,
author = {Schivo, Michael and Mccartney, Mitchell and Yamaguchi, Mei and Borràs, Eva and Davis, Cristina},
year = {2018},
month = {11},
pages = {105-122},
title = {Bottom-Up Cell Culture Models to Elucidate Human In Vitro Biomarkers of Infection},
isbn = {9780429433580},
doi = {10.1201/9780429433580-5}
}

@article{thorn2012microbial,
  title={Microbial volatile compounds in health and disease conditions},
  author={Thorn, Robin Michael Statham and Greenman, John},
  journal={Journal of Breath Research},
  volume={6},
  number={2},
  pages={024001},
  year={2012},
  publisher={IOP Publishing}
}

@article{ratiu2017mass,
  title={Mass spectrometric techniques for the analysis of volatile organic compounds emitted from bacteria},
  author={Ratiu, Ileana-Andreea and Ligor, Tomasz and Bocos-Bintintan, Victor and Buszewski, Bogus{\l}aw},
  journal={Bioanalysis},
  volume={9},
  number={14},
  pages={1069--1092},
  year={2017},
  publisher={Future Science}
}

@article{labows1980headspace,
  title={Headspace analysis of volatile metabolites of Pseudomonas aeruginosa and related species by gas chromatography-mass spectrometry},
  author={Labows, JOHN N and McGINLEY, KENNETH J and Webster, GF and Leyden, JJ},
  journal={Journal of Clinical Microbiology},
  volume={12},
  number={4},
  pages={521--526},
  year={1980},
  publisher={Am Soc Microbiol}
}

@article{pavlou2002recognition,
  title={Recognition of anaerobic bacterial isolates in vitro using electronic nose technology},
  author={Pavlou, A and Turner, APF and Magan, N},
  journal={Letters in applied microbiology},
  volume={35},
  number={5},
  pages={366--369},
  year={2002},
  publisher={Wiley Online Library}
}

@article{junger2012ion,
  title={Ion mobility spectrometry for microbial volatile organic compounds: a new identification tool for human pathogenic bacteria},
  author={J{\"u}nger, Melanie and Vautz, Wolfgang and Kuhns, Martin and Hofmann, Lena and Ulbricht, Siobh{\'a}n and Baumbach, J{\"o}rg Ingo and Quintel, Michael and Perl, Thorsten},
  journal={Applied microbiology and biotechnology},
  volume={93},
  number={6},
  pages={2603--2614},
  year={2012},
  publisher={Springer}
}

@article{bunge2008line,
  title={On-line monitoring of microbial volatile metabolites by proton transfer reaction-mass spectrometry},
  author={Bunge, Michael and Araghipour, Nooshin and Mikoviny, Tomas and Dunkl, Jürgen and Schnitzhofer, Ralf and Hansel, Armin and Schinner, Franz and Wisthaler, Armin and Margesin, Rosa and Märk, Tilmann D},
  journal={Applied and environmental microbiology},
  volume={74},
  number={7},
  pages={2179--2186},
  year={2008},
  publisher={Am Soc Microbiol}
}

@article{Allardyce2006DetectionOV,
  title={Detection of volatile metabolites produced by bacterial growth in blood culture media by selected ion flow tube mass spectrometry (SIFT-MS).},
  author={R. Allardyce and V. Langford and A. Hill and D. Murdoch},
  journal={Journal of microbiological methods},
  year={2006},
  volume={65 2},
  pages={361-5}
}

@article{schulz2007bact,
author = {Schulz, Stefan and Dickschat, Jeroen},
year = {2007},
month = {09},
pages = {814-42},
title = {Bacterial Volatiles: The Smell of Small Organisms},
volume = {24},
journal = {Natural product reports},
doi = {10.1039/b507392h}
}

@article{martinez2009secondary,
author = {Martínez-Lozano, Pablo and Rus, Juan and Fernández de la Mora, Gonzalo and Hernández, Marta and Fernández de la Mora, Juan},
title = {Secondary electrospray ionization (SESI) of ambient vapors for explosive detection at concentrations below parts per trillion},
journal = {Journal of the American Society for Mass Spectrometry},
volume = {20},
number = {2},
pages = {287-294},
year = {2009},
doi = {10.1016/j.jasms.2008.10.006}
}

@article{zhu2013secondary,
author = {Zhu, Jiangjiang and Bean, Heather D. and Jiménez-Díaz, Jaime and Hill, Jane E.},
title = {Secondary electrospray ionization-mass spectrometry (SESI-MS) breathprinting of multiple bacterial lung pathogens, a mouse model study},
journal = {Journal of Applied Physiology},
volume = {114},
number = {11},
pages = {1544-1549},
year = {2013},
doi = {10.1152/japplphysiol.00099.2013},
    note ={PMID: 23519230}
}

@article{zhu2013detecting,
  title={Detecting bacterial lung infections: in vivo evaluation of in vitro volatile fingerprints},
  author={Zhu, Jiangjiang and Bean, Heather D and Wargo, Matthew J and Leclair, Laurie W and Hill, Jane E},
  journal={Journal of breath research},
  volume={7},
  number={1},
  pages={016003},
  year={2013},
  publisher={IOP Publishing}
}

@article{li2018differentiating,
  title={Differentiating antibiotic-resistant staphylococcus aureus using secondary electrospray ionization tandem mass spectrometry},
  author={Li, Haorong and Zhu, Jiangjiang},
  journal={Analytical chemistry},
  volume={90},
  number={20},
  pages={12108--12115},
  year={2018},
  publisher={ACS Publications}
}

@article{bregy2015differentiation,
  title={Differentiation of oral bacteria in in vitro cultures and human saliva by secondary electrospray ionization--mass spectrometry},
  author={Bregy, Lukas and M{\"u}ggler, Annick R and Sinues, Pablo Martinez-Lozano and Garc{\'\i}a-G{\'o}mez, Diego and Suter, Yannick and Belibasakis, Georgios N and Kohler, Malcolm and Schmidlin, Patrick R and Zenobi, Renato},
  journal={Scientific reports},
  volume={5},
  number={1},
  pages={1--10},
  year={2015},
  publisher={Nature Publishing Group}
}

@article{zhu2013robust,
	doi = {10.1088/1752-7155/7/3/037106},
	year = 2013,
	month = {07},
	publisher = {{IOP} Publishing},
	volume = {7},
	number = {3},
	pages = {037106},
	author = {Jiangjiang Zhu and Jaime Jim{\'{e}}nez-D{\'{\i}}az and Heather D Bean and Nirav A Daphtary and Minara I Aliyeva and Lennart K A Lundblad and Jane E Hill},
	title = {Robust detection of P. aeruginosa and S. aureus acute lung infections by secondary electrospray ionization-mass spectrometry ({SESI}-{MS}) breathprinting: from initial infection to clearance},
	journal = {Journal of Breath Research}
}

@article{zhu2013detection,
  title={Detection of Escherichia coli via VOC profiling using secondary electrospray ionization-mass spectrometry (SESI-MS)},
  author={Zhu, Jiangjiang and Hill, Jane E},
  journal={Food microbiology},
  volume={34},
  number={2},
  pages={412--417},
  year={2013},
  publisher={Elsevier}
}

@article{li2019headspace,
author = {Li, Haorong and Xu, Mengyang and Zhu, Jiangjiang},
title = {Headspace Gas Monitoring of Gut Microbiota Using Targeted and Globally Optimized Targeted Secondary Electrospray Ionization Mass Spectrometry},
journal = {Analytical Chemistry},
volume = {91},
number = {1},
pages = {854-863},
year = {2019},
doi = {10.1021/acs.analchem.8b03517}
}

@Article{lee2020optimizing,
AUTHOR = {Lee, Jisun H. J. and Zhu, Jiangjiang},
TITLE = {Optimizing Secondary Electrospray Ionization High-Resolution Mass Spectrometry (SESI-HRMS) for the Analysis of Volatile Fatty Acids from Gut Microbiome},
JOURNAL = {Metabolites},
VOLUME = {10},
YEAR = {2020},
NUMBER = {9},
ARTICLE-NUMBER = {351},
PubMedID = {32872254},
ISSN = {2218-1989},
DOI = {10.3390/metabo10090351}
}

@article{gaisl2018real,
  title={Real-time exhaled breath analysis in patients with cystic fibrosis and controls},
  author={Gaisl, Thomas and Bregy, Lukas and Stebler, Nina and Gaugg, Martin T and Bruderer, Tobias and Garc{\'\i}a-G{\'o}mez, Diego and Moeller, Alexander and Singer, Florian and Schwarz, Esther I and Benden, Christian and others},
  journal={Journal of breath research},
  volume={12},
  number={3},
  pages={036013},
  year={2018},
  publisher={IOP Publishing}
}

@ARTICLE{Figueredo:2009dg,
   author = {Figueredo, A.~J. and Wolf, P. S.~A.},
   title = {Assortative pairing and life history strategy - a cross-cultural study.},
   journal = {Human Nature},
   volume = {20},
   pages = {317-330},
   year = {2009}
}

@article {Neumann00066-2018,
	author = {Neumann, Roland P. and Hilty, Markus and Xu, Binbin and Usemann, Jakob and Korten, Insa and Mika, Moana and M{\"u}ller, Loretta and Latzin, Philipp and Frey, Urs},
	editor = {,},
	title = {Nasal microbiota and symptom persistence in acute respiratory tract infections in infants},
	volume = {4},
	number = {4},
	elocation-id = {00066-2018},
	year = {2018},
	doi = {10.1183/23120541.00066-2018},
	publisher = {European Respiratory Society},
	journal = {ERJ Open Research}
}
@article {Bouvier1480,
	author = {Bouvier, Nicole M.},
	title = {Cystic fibrosis and the war for iron at the host{\textendash}pathogen battlefront},
	volume = {113},
	number = {6},
	pages = {1480--1482},
	year = {2016},
	doi = {10.1073/pnas.1525101113},
	publisher = {National Academy of Sciences},
	issn = {0027-8424},
	journal = {Proceedings of the National Academy of Sciences}
}
@article {Griese783,
	author = {Griese, M. and Kappler, M. and Gaggar, A. and Hartl, D.},
	title = {Inhibition of airway proteases in cystic fibrosis lung disease},
	volume = {32},
	number = {3},
	pages = {783--795},
	year = {2008},
	doi = {10.1183/09031936.00146807},
	publisher = {European Respiratory Society},
	issn = {0903-1936},
	journal = {European Respiratory Journal}
}

@article{10.3389/fimmu.2018.03067,
AUTHOR={Kiedrowski, Megan R. and Bomberger, Jennifer M.},   
TITLE={Viral-Bacterial Co-infections in the Cystic Fibrosis Respiratory Tract},
JOURNAL={Frontiers in Immunology},
VOLUME={9},
PAGES={3067},
YEAR={2018},
DOI={10.3389/fimmu.2018.03067},
ISSN={1664-3224}
}

@article{mann1947,
author = "Mann, H. B. and Whitney, D. R.",
doi = "10.1214/aoms/1177730491",
fjournal = "Annals of Mathematical Statistics",
journal = "Ann. Math. Statist.",
month = "03",
number = "1",
pages = "50--60",
publisher = "The Institute of Mathematical Statistics",
title = "On a Test of Whether one of Two Random Variables is Stochastically Larger than the Other",
volume = "18",
year = "1947"
}

@article{BenjHoch1995,
author = {Benjamini, Yoav and Hochberg, Yosef},
year = {1995},
month = {11},
pages = {289 - 300},
title = {Controlling The False Discovery Rate - A Practical And Powerful Approach To Multiple Testing},
volume = {57},
journal = {J. Royal Statist. Soc., Series B},
doi = {10.2307/2346101}
}

@article{Kessner2008,
author={Kessner, Darren
and Chambers, Matt
and Burke, Robert
and Agus, David
and Mallick, Parag},
title={ProteoWizard: open source software for rapid proteomics tools development},
journal={Bioinformatics (Oxford, England)},
year={2008},
month=Nov,
day={01},
edition={2008/07/07},
publisher={Oxford University Press},
volume={24},
number={21},
pages={2534-2536},
keywords={Databases, Protein; Proteins/analysis/chemistry; Proteome/*analysis/chemistry; Proteomics/*methods; *Software; User-Computer Interface},
note={18606607[pmid]},
note={PMC2732273[pmcid]},
note={btn323[PII]},
issn={1367-4811},
doi={10.1093/bioinformatics/btn323},
language={eng}
}

@article{PCHIP,
 ISSN = {00361429},
 author = {F. N. Fritsch and R. E. Carlson},
 journal = {SIAM Journal on Numerical Analysis},
 number = {2},
 pages = {238--246},
 publisher = {Society for Industrial and Applied Mathematics},
 title = {Monotone Piecewise Cubic Interpolation},
 volume = {17},
 year = {1980}
}

@article {Weber00171-2019,
	author = {Weber, Ronja and Haas, Naemi and Baghdasaryan, Astghik and Bruderer, Tobias and Inci, Demet and Micic, Srdjan and Perkins, Nathan and Spinas, Renate and Zenobi, Renato and Moeller, Alexander},
	editor = {, and Baghdasaryan, Astghik and Berger, Christoph and Bieli, Christian and Bruderer, Tobias and Haas, Naemi and Hersberger, Martin and Heschl, Katharina and Inci, Demet and Jung, Andreas and Kohler, Malcolm and Micic, Srdjan and Moeller, Alexander and M{\"u}ller, Simona and Perkins, Nathan and Sch{\"u}rmann, Tina and Singer, Florian and Spinas, Renate and Streckenbach, Bettina and Usemann, Jakob and Weber, Ronja and Zenobi, Renato},
	title = {Volatile organic compound breath signatures of children with cystic fibrosis by real-time SESI-HRMS},
	volume = {6},
	number = {1},
	elocation-id = {00171-2019},
	year = {2020},
	doi = {10.1183/23120541.00171-2019},
	publisher = {European Respiratory Society},
	journal = {ERJ Open Research}
}

@article{Rees_2018,
	doi = {10.1088/1752-7163/aa8f7f},
	year = 2018,
	month = jan,
	publisher = {{IOP} Publishing},
	volume = {12},
	number = {2},
	pages = {026001},
	author = {Christiaan A Rees and Alison Burklund and Pierre-Hugues Stefanuto and Joseph D Schwartzman and Jane E Hill},
	title = {Comprehensive volatile metabolic fingerprinting of bacterial and fungal pathogen groups},
	journal = {Journal of Breath Research},
	abstract = {}
}

@Article{Cortes1995,
author={Cortes, Corinna
and Vapnik, Vladimir},
title={Support-vector networks},
journal={Machine Learning},
year={1995},
month=Sep,
day={01},
volume={20},
number={3},
pages={273-297},
issn={1573-0565},
doi={10.1007/BF00994018}
}

@article{svm,
    author = {Zhou, Xin and Tuck, David P.},
    title = "{MSVM-RFE: extensions of SVM-RFE for multiclass gene selection on DNA microarray data}",
    journal = {Bioinformatics},
    volume = {23},
    number = {9},
    pages = {1106-1114},
    year = {2007},
    month = {05},
    issn = {1367-4803},
    doi = {10.1093/bioinformatics/btm036}
}

@Article{Varma2006,
author={Varma, Sudhir
and Simon, Richard},
title={Bias in error estimation when using cross-validation for model selection},
journal={BMC Bioinformatics},
year={2006},
month=Feb,
day={23},
volume={7},
number={1},
pages={91},
issn={1471-2105},
doi={10.1186/1471-2105-7-91}
}

@Article{Bermingham2015,
author={Bermingham, M. L.
and Pong-Wong, R.
and Spiliopoulou, A.
and Hayward, C.
and Rudan, I.
and Campbell, H.
and Wright, A. F.
and Wilson, J. F.
and Agakov, F.
and Navarro, P.
and Haley, C. S.},
title={Application of high-dimensional feature selection: evaluation for genomic prediction in man},
journal={Scientific Reports},
year={2015},
month=May,
day={19},
volume={5},
number={1},
pages={10312},
issn={2045-2322},
doi={10.1038/srep10312}
}

@article{ward,
author = {Murtagh, Fionn and Legendre, Pierre},
year = {2014},
month = {10},
pages = {274-295},
title = {Ward’s Hierarchical Agglomerative Clustering Method: Which Algorithms Implement Ward’s Criterion?},
volume = {31},
journal = {Journal of Classification},
doi = {10.1007/s00357-014-9161-z}
}

@Article{Guyon2002,
author={Guyon, Isabelle
and Weston, Jason
and Barnhill, Stephen
and Vapnik, Vladimir},
title={Gene Selection for Cancer Classification using Support Vector Machines},
journal={Machine Learning},
year={2002},
month=Jan,
day={01},
volume={46},
number={1},
pages={389-422},
issn={1573-0565},
doi={10.1023/A:1012487302797}
}

@INPROCEEDINGS{Bottou,
  author={L. {Bottou} and C. {Cortes} and J. S. {Denker} and H. {Drucker} and I. {Guyon} and L. D. {Jackel} and Y. {LeCun} and U. A. {Muller} and E. {Sackinger} and P. {Simard} and V. {Vapnik}},
  booktitle={Proceedings of the 12th IAPR International Conference on Pattern Recognition, Vol. 3 - Conference C: Signal Processing (Cat. No.94CH3440-5)}, 
  title={Comparison of classifier methods: a case study in handwritten digit recognition}, 
  year={1994},
  volume={2},
  number={},
  pages={77-82 vol.2},
  doi={10.1109/ICPR.1994.576879}}
  
@Article{RF,
author={Breiman, Leo},
title={Random Forests},
journal={Machine Learning},
year={2001},
month=Oct,
day={01},
volume={45},
number={1},
pages={5-32},
issn={1573-0565},
doi={10.1023/A:1010933404324}
}

@Article{Dührkop2019,
author={D{\"u}hrkop, Kai
and Fleischauer, Markus
and Ludwig, Marcus
and Aksenov, Alexander A.
and Melnik, Alexey V.
and Meusel, Marvin
and Dorrestein, Pieter C.
and Rousu, Juho
and B{\"o}cker, Sebastian},
title={SIRIUS 4: a rapid tool for turning tandem mass spectra into metabolite structure information},
journal={Nature Methods},
year={2019},
month=Apr,
day={01},
volume={16},
number={4},
pages={299-302},
issn={1548-7105},
doi={10.1038/s41592-019-0344-8}
}

@article {Duhrkop12580,
	author = {D{\"u}hrkop, Kai and Shen, Huibin and Meusel, Marvin and Rousu, Juho and B{\"o}cker, Sebastian},
	title = {Searching molecular structure databases with tandem mass spectra using CSI:FingerID},
	volume = {112},
	number = {41},
	pages = {12580--12585},
	year = {2015},
	doi = {10.1073/pnas.1509788112},
	publisher = {National Academy of Sciences},
	issn = {0027-8424},
	journal = {Proceedings of the National Academy of Sciences}
}

@article {Ludwig842740,
	author = {Ludwig, Marcus and Nothias, Louis-F{\'e}lix and D{\"u}hrkop, Kai and Koester, Irina and Fleischauer, Markus and Hoffmann, Martin A. and Petras, Daniel and Vargas, Fernando and Morsy, Mustafa and Aluwihare, Lihini and Dorrestein, Pieter C. and B{\"o}cker, Sebastian},
	title = {ZODIAC: database-independent molecular formula annotation using Gibbs sampling reveals unknown small molecules},
	elocation-id = {842740},
	year = {2019},
	doi = {10.1101/842740},
	publisher = {Cold Spring Harbor Laboratory},
	journal = {bioRxiv}
}

@MISC{Gaugg,
	author = {Gaugg, Martin T.},
	year = {2019},
	language = {en},
	copyright = {In Copyright - Non-Commercial Use Permitted},
	keywords = {Breath Analysis; Data processing; Mass Spectrometry (MS)},
	size = {374.44 MB},
	abstract = {This is a collection of Matlab functions and scripts, designed to aid the processing and analysis of high-resoltution mass spectrometry data from real-time breath analysis measurements. Details on the usage of the functions can be found in the individual help sections, as well as in appendix A of the dissertation "On-line Breath Analysis with Ambient High-Resolution Mass Spectrometry" by Martin Thomas Gaugg (2019), available on the ETH Research Collection.},
	DOI = {10.3929/ethz-b-000335190},
	title = {HRMS Breath Analysis Matlab Toolbox}
}

@incollection{lecun,
title = {Optimal Brain Damage},
author = {LeCun, Yann and John S. Denker and Sara A. Solla},
booktitle = {Advances in Neural Information Processing Systems 2},
editor = {D. S. Touretzky},
pages = {598--605},
year = {1990},
publisher = {Morgan-Kaufmann}
}

@article {Ramaswamy,
	author = {Ramaswamy, Sridhar and Tamayo, Pablo and Rifkin, Ryan and Mukherjee, Sayan and Yeang, Chen-Hsiang and Angelo, Michael and Ladd, Christine and Reich, Michael and Latulippe, Eva and Mesirov, Jill P. and Poggio, Tomaso and Gerald, William and Loda, Massimo and Lander, Eric S. and Golub, Todd R.},
	title = {Multiclass cancer diagnosis using tumor gene expression signatures},
	volume = {98},
	number = {26},
	pages = {15149--15154},
	year = {2001},
	doi = {10.1073/pnas.211566398},
	publisher = {National Academy of Sciences},
	issn = {0027-8424},
	journal = {Proceedings of the National Academy of Sciences}
}

@article{Hochberg,
    author = {HOCHBERG, YOSEF},
    title = "{A sharper Bonferroni procedure for multiple tests of significance}",
    journal = {Biometrika},
    volume = {75},
    number = {4},
    pages = {800-802},
    year = {1988},
    month = {12},
    issn = {0006-3444},
    doi = {10.1093/biomet/75.4.800}
}

@article{Yap2008,
author = {Yap, Ivan K. S. and Li, Jia V. and Saric, Jasmina and Martin, Francois-Pierre and Davies, Huw and Wang, Yulan and Wilson, Ian D. and Nicholson, Jeremy K. and Utzinger, Jürg and Marchesi, Julian R. and Holmes, Elaine},
title = {Metabonomic and Microbiological Analysis of the Dynamic Effect of Vancomycin-Induced Gut Microbiota Modification in the Mouse},
journal = {Journal of Proteome Research},
volume = {7},
number = {9},
pages = {3718-3728},
year = {2008},
doi = {10.1021/pr700864x},
note ={PMID: 18698804}
}

@Article{Hu2017,
author ="Hu, Longhua and Liang, Juchao and Chingin, Konstantin and Hang, Yaping and Wu, Xiaoping and Chen, Huanwen",
title  ="Early release of 1-pyrroline by Pseudomonas aeruginosa cultures discovered using ambient corona discharge ionization mass spectrometry",
journal  ="RSC Adv.",
year  ="2016",
volume  ="6",
issue  ="10",
pages  ="8449-8455",
publisher  ="The Royal Society of Chemistry",
doi  ="10.1039/C5RA24594J"
}

@article{He2020, 
title={Antifungal Activity of Volatile Organic Compounds Produced by Bacillus methylotrophicus and Bacillus thuringiensis against Five Common Spoilage Fungi on Loquats}, volume={25}, ISSN={1420-3049},
DOI={10.3390/molecules25153360}, number={15}, journal={Molecules}, publisher={MDPI AG}, author={He, Chao-Nan and Ye, Wan-Qiong and Zhu, Ying-Ying and Zhou, Wen-Wen}, year={2020}, month= Jul, pages={3360}}

@Article{Filipiak2012,
author={Filipiak, Wojciech
and Sponring, Andreas
and Baur, Maria Magdalena
and Filipiak, Anna
and Ager, Clemens
and Wiesenhofer, Helmut
and Nagl, Markus
and Troppmair, Jakob
and Amann, Anton},
title={Molecular analysis of volatile metabolites released specifically by staphylococcus aureus and pseudomonas aeruginosa},
journal={BMC Microbiology},
year={2012},
month = Jun,
day={20},
volume={12},
number={1},
pages={113},
issn={1471-2180},
doi={10.1186/1471-2180-12-113}
}

@article {Sethi2013,
	author = {Sethi, Shneh and Nanda, Ranjan and Chakraborty, Trinad},
	title = {Clinical Application of Volatile Organic Compound Analysis for Detecting Infectious Diseases},
	volume = {26},
	number = {3},
	pages = {462--475},
	year = {2013},
	doi = {10.1128/CMR.00020-13},
	publisher = {American Society for Microbiology Journals},
	issn = {0893-8512},
	journal = {Clinical Microbiology Reviews}
}

@article{Li2015,
author = {Xing-Yu Li and Zi-Chao Mao and Yi-Xing Wu and Hon-Hing Ho and Yue-Qiu He},
title = {Comprehensive volatile organic compounds profiling of Bacillus species with biocontrol properties by head space solid phase microextraction with gas chromatography-mass spectrometry},
journal = {Biocontrol Science and Technology},
volume = {25},
number = {2},
pages = {132-143},
year  = {2015},
publisher = {Taylor & Francis},
doi = {10.1080/09583157.2014.960809}
}

@article{Zhu2010,
author = {Zhu, Jiangjiang (Chris) and Bean, Heather and Kuo, Yin-Ming and Hill, Jane},
year = {2010},
month = {10},
pages = {4426-31},
title = {Fast Detection of Volatile Organic Compounds from Bacterial Cultures by Secondary Electrospray Ionization-Mass Spectrometry},
volume = {48},
journal = {Journal of clinical microbiology},
doi = {10.1128/JCM.00392-10}
}

@article{Ji2004,
author = {Ji, Dongjin and Yi, Youngkeun and Kang, Ga-Hwa and Choi, Yong-Hwa and Kim, Pankyung and Baek, Nam-In and Kim, Yonggyun},
year = {2004},
month = {11},
pages = {241-8},
title = {Identification of an antibacterial compound, benzylideneacetone, from Xenorhabdus nematophila against major plant-pathogenic bacteria},
volume = {239},
journal = {FEMS microbiology letters},
doi = {10.1016/j.femsle.2004.08.041}
}

@article{Ding2009,
author = {Ding, Ling and Pfoh, Roland and Rühl, Stephan and Qin, Song and Laatsch, Hartmut},
title = {T-Muurolol Sesquiterpenes from the Marine Streptomyces sp. M491 and Revision of the Configuration of Previously Reported Amorphanes},
journal = {Journal of Natural Products},
volume = {72},
number = {1},
pages = {99-101},
year = {2009},
doi = {10.1021/np8006843},
note ={PMID: 19072130}
}

@article{Routray2018,
author = {Winny Routray and Kalpana Rayaguru},
title = {2-Acetyl-1-pyrroline: A key aroma component of aromatic rice and other food products},
journal = {Food Reviews International},
volume = {34},
number = {6},
pages = {539-565},
year  = {2018},
publisher = {Taylor & Francis},
doi = {10.1080/87559129.2017.1347672}
}

@article{Bean2016,
author = {Bean, Heather and Rees, Christiaan and Hill, Jane},
year = {2016},
month = {11},
pages = {047102},
title = {Comparative analysis of the volatile metabolomes of Pseudomonas aeruginosa clinical isolates},
volume = {10},
journal = {Journal of Breath Research},
doi = {10.1088/1752-7155/10/4/047102}
}

@article{Gaugg2017,
author = {Gaugg, Martin Thomas and Bruderer, Tobias and Nowak, Nora and Eiffert, Lara and Martinez-Lozano Sinues, Pablo and Kohler, Malcolm and Zenobi, Renato},
title = {Mass-Spectrometric Detection of Omega-Oxidation Products of Aliphatic Fatty Acids in Exhaled Breath},
journal = {Analytical Chemistry},
volume = {89},
number = {19},
pages = {10329-10334},
year = {2017},
doi = {10.1021/acs.analchem.7b02092},
note ={PMID: 28856884}
}

@article{Sokal_1958,
author = {Sokal, R.R. and Michener, C.D.},
year = {1958},
month = {01},
pages = {1409-1438},
title = {A Statistical Method of Evaluating Systematic Relationships},
volume = {38},
journal = {The University of Kansas Science Bulletin}
}

@Article{Ratjen2015,
author={Ratjen, Felix
and Bell, Scott C.
and Rowe, Steven M.
and Goss, Christopher H.
and Quittner, Alexandra L.
and Bush, Andrew},
title={Cystic fibrosis},
journal={Nature Reviews Disease Primers},
year={2015},
month = May,
day={14},
volume={1},
number={1},
pages={15010},
abstract={Cystic fibrosis is an autosomal recessive, monogenetic disorder caused by mutations in the cystic fibrosis transmembrane conductance regulator (CFTR) gene. The gene defect was first described 25 years ago and much progress has been made since then in our understanding of how CFTR mutations cause disease and how this can be addressed therapeutically. CFTR is a transmembrane protein that transports ions across the surface of epithelial cells. CFTR dysfunction affects many organs; however, lung disease is responsible for the vast majority of morbidity and mortality in patients with cystic fibrosis. Prenatal diagnostics, newborn screening and new treatment algorithms are changing the incidence and the prevalence of the disease. Until recently, the standard of care in cystic fibrosis treatment focused on preventing and treating complications of the disease; now, novel treatment strategies directly targeting the ion channel abnormality are becoming available and it will be important to evaluate how these treatments affect disease progression and the quality of life of patients. In this Primer, we summarize the current knowledge, and provide an outlook on how cystic fibrosis clinical care and research will be affected by new knowledge and therapeutic options in the near future. For an illustrated summary of this Primer, visit: http://go.nature.com/4VrefN},
issn={2056-676X},
doi={10.1038/nrdp.2015.10}
}

@article{Nizio2016,
author = {Nizio, Katie and Perrault, Katelynn and Troobnikoff, Amanda and Ueland, Maiken and Mohsin, Shereen and Iredell, Jon and Middleton, Peter and Forbes, Shari},
year = {2016},
month = {04},
pages = {026008},
title = {In vitro volatile organic compound profiling using GC×GC-TOFMS to differentiate bacteria associated with lung infections: A proof-of-concept study},
volume = {10},
journal = {Journal of Breath Research},
doi = {10.1088/1752-7155/10/2/026008}
}

@MISC{Bruderer2019,
	series = {Chemical Reviews},
	volume = {119},
	author = {Bruderer, Tobias and Gaisl, Thomas and Gaugg, Martin T. and Nowak, Nora and Streckenbach, Bettina and Müller, Simona Olivia and Moeller, Alexander and Kohler, Malcolm and Zenobi, Renato},
	publisher = {American Chemical Society},
	year = 2019,
	month = Oct,
	language = {en},
	abbrev_source_title = {Chem. Rev.},
	copyright = {In Copyright - Non-Commercial Use Permitted},
	issn = {0009-2665},
	number = {19},
	size = {32 p. accepted version; 14 p. supporting information},
	doi = {10.3929/ethz-b-000372767},
	address = {Washington, DC},
	title = {On-Line Analysis of Exhaled Breath},
	PAGES = {10803 - 10828}
}

@article{Gaugg_Smokers_2016,
	doi = {10.1088/1752-7155/10/1/016010},
	year = 2016,
	month = feb,
	publisher = {{IOP} Publishing},
	volume = {10},
	number = {1},
	pages = {016010},
	author = {Martin Thomas Gaugg and Diego Garcia Gomez and Cesar Barrios-Collado and Guillermo Vidal-de-Miguel and Malcolm Kohler and Renato Zenobi and Pablo Martinez-Lozano Sinues},
	title = {Expanding metabolite coverage of real-time breath analysis by coupling a universal secondary electrospray ionization source and high resolution mass spectrometry{\textemdash}a pilot study on tobacco smokers},
	journal = {Journal of Breath Research},
}

@article{Gaugg2019,
author = {Gaugg, Martin Thomas and Engler, Anna and Bregy, Lukas and Nussbaumer-Ochsner, Yvonne and Eiffert, Lara and Bruderer, Tobias and Zenobi, Renato and Sinues, Pablo and Kohler, Malcolm},
title = {Molecular breath analysis supports altered amino acid metabolism in idiopathic pulmonary fibrosis},
journal = {Respirology},
volume = {24},
number = {5},
pages = {437-444},
keywords = {biomarkers, breath tests, collagen, idiopathic pulmonary fibrosis, metabolomics},
doi = {10.1111/resp.13465},
year = {2019}
}

@article{Gaugg_salbutamol,
author = {Gaugg, Martin and Engler, Anna and Nussbaumer-Ochsner, Yvonne and Bregy, Lukas and Stöberl, Anna and Gaisl, Thomas and Bruderer, Tobias and Zenobi, Renato and Kohler, Malcolm and Sinues, Pablo},
year = {2017},
month = {09},
pages = {046004},
title = {Metabolic effects of inhaled salbutamol determined by exhaled breath analysis},
volume = {11},
journal = {Journal of Breath Research},
doi = {10.1088/1752-7163/aa7caa}
}

@book{niessen2017interpretation,
  title={Interpretation of MS-MS mass spectra of drugs and pesticides},
  author={Niessen, Wilfried MA and others},
  year={2017},
  publisher={John Wiley \& Sons}
}

@inbook{Kressler,
author = {Kre\ss{}el, Ulrich H.-G.},
title = {Pairwise Classification and Support Vector Machines},
year = {1999},
isbn = {0262194163},
publisher = {MIT Press},
address = {Cambridge, MA, USA},
booktitle = {Advances in Kernel Methods: Support Vector Learning},
pages = {255–268},
numpages = {14}
}

@article {Zhu-SESI,
	author = {Zhu, Jiangjiang and Bean, Heather D. and Kuo, Yin-Ming and Hill, Jane E.},
	title = {Fast Detection of Volatile Organic Compounds from Bacterial Cultures by Secondary Electrospray Ionization-Mass Spectrometry},
	volume = {48},
	number = {12},
	pages = {4426--4431},
	year = {2010},
	doi = {10.1128/JCM.00392-10},
	publisher = {American Society for Microbiology Journals},
	issn = {0095-1137},
	journal = {Journal of Clinical Microbiology}
}

@article {Ballabio-SESI,
	author = {Ballabio, Claudia and Cristoni, Simone and Puccio, Giovanni and Kohler, Malcolm and Sala, Maria Roberta and Brambilla, Paolo and Martinez-Lozano Sinues, Pablo},
	title = {Rapid identification of bacteria in blood cultures by mass-spectrometric analysis of volatiles},
	elocation-id = {jclinpath-2014-202301},
	year = {2014},
	doi = {10.1136/jclinpath-2014-202301},
	publisher = {BMJ Publishing Group},
	issn = {0021-9746},
	journal = {Journal of Clinical Pathology}
}

@ARTICLE{Schulz-Bohm,
AUTHOR={Schulz-Bohm, Kristin and Martín-Sánchez, Lara and Garbeva, Paolina},   
TITLE={Microbial Volatiles: Small Molecules with an Important Role in Intra- and Inter-Kingdom Interactions},   
JOURNAL={Frontiers in Microbiology},      
VOLUME={8},      
PAGES={2484}, 
YEAR={2017},     
DOI={10.3389/fmicb.2017.02484},      
ISSN={1664-302X}
}

@article{O_Hara_2009,
	doi = {10.1088/1752-7155/3/2/027001},
	year = 2009,
	month = may,
	publisher = {{IOP} Publishing},
	volume = {3},
	number = {2},
	pages = {027001},
	author = {M O{\textquotesingle}Hara and C A Mayhew},
	title = {A preliminary comparison of volatile organic compounds in the headspace of cultures of
		                    Staphylococcus aureus
		                    grown in nutrient, dextrose and brain heart bovine broths measured using a proton transfer reaction mass spectrometer},
	journal = {Journal of Breath Research}
}

@article{LAZAZZARA,
title = "Growth media affect the volatilome and antimicrobial activity against Phytophthora infestans in four Lysobacter type strains",
journal = "Microbiological Research",
volume = "201",
pages = "52 - 62",
year = "2017",
issn = "0944-5013",
doi = "https://doi.org/10.1016/j.micres.2017.04.015",
author = "Valentina Lazazzara and Michele Perazzolli and Ilaria Pertot and Franco Biasioli and Gerardo Puopolo and Luca Cappellin",
keywords = "Volatile organic compounds,  spp., Biological control, , SPME/GC–MS analysis, PTR-ToF-MS analysis"
}

@article{Kuentzel,
 author = {Küntzel, Anne and Fischer, Sina and Bergmann, Andreas and Oertel, Peter and Steffens, Markus and Trefz, Phillip and Miekisch, Wolfram and Schubert, Jochen K and Reinhold, Petra and Köhler, Heike},
 doi = {10.1088/1752-7155/10/3/037103},
 journal = {Journal of Breath Research},
 keywords = {},
 number = {3},
 pages = {037103},
 title = {Effects of biological and methodological factors on volatile organic compound patterns during cultural growth of Mycobacterium avium ssp. paratuberculosis},
 volume = {10},
 year = {2016}
}

@Article{Rees2017,
author={Rees, Christiaan A.
and Nordick, Katherine V.
and Franchina, Flavio A.
and Lewis, Alexa E.
and Hirsch, Elizabeth B.
and Hill, Jane E.},
title={Volatile metabolic diversity of Klebsiella pneumoniae in nutrient-replete conditions},
journal={Metabolomics},
year={2017},
month=Jan,
day={12},
volume={13},
number={2},
pages={18},
issn={1573-3890},
doi={10.1007/s11306-016-1161-z}
}

@Article{Fitzgerald2020,
author={Fitzgerald, Shane
and Duffy, Emer
and Holland, Linda
and Morrin, Aoife},
title={Multi-strain volatile profiling of pathogenic and commensal cutaneous bacteria},
journal={Scientific Reports},
year={2020},
month=Oct,
day={21},
volume={10},
number={1},
pages={17971},
issn={2045-2322},
doi={10.1038/s41598-020-74909-w}
}

@article{Dryahina2016,
author = {Dryahina, Kseniya and Sovová, Kristýna and Nemec, Alexandr and Spanel, Patrik},
year = {2016},
month = {08},
pages = {037102},
title = {Differentiation of pulmonary bacterial pathogens in cystic fibrosis by volatile metabolites emitted by their in vitro cultures: Pseudomonas aeruginosa , Staphylococcus aureus , Stenotrophomonas maltophilia and the Burkholderia cepacia complex},
volume = {10},
journal = {Journal of Breath Research},
doi = {10.1088/1752-7155/10/3/037102}
}

@article{Jane_Hill_SESI,
author = {Wu, Ching and Siems, William F. and Hill, Herbert H.},
title = {Secondary Electrospray Ionization Ion Mobility Spectrometry/Mass Spectrometry of Illicit Drugs},
journal = {Analytical Chemistry},
volume = {72},
number = {2},
pages = {396-403},
year = {2000},
doi = {10.1021/ac9907235},
note ={PMID: 10658336}
}

@article{mcmillan2016post,
  title={Post-acquisition filtering of salt cluster artefacts for LC-MS based human metabolomic studies},
  author={McMillan, Amy and Renaud, Justin B and Gloor, Gregory B and Reid, Gregor and Sumarah, Mark W},
  journal={Journal of cheminformatics},
  volume={8},
  number={1},
  pages={1--5},
  year={2016},
  publisher={BioMed Central}
}

@article{chemspider,
author = {Pence, Harry E. and Williams, Antony},
title = {ChemSpider: An Online Chemical Information Resource},
journal = {Journal of Chemical Education},
volume = {87},
number = {11},
pages = {1123-1124},
year = {2010},
doi = {10.1021/ed100697w}
}

@article {weber2019volatile,
	author = {Weber, Ronja and Haas, Naemi and Baghdasaryan, Astghik and Bruderer, Tobias and Inci, Demet and Micic, Srdjan and Perkins, Nathan and Spinas, Renate and Zenobi, Renato and Moeller, Alexander},
	title = {Volatile organic compound breath signatures of children with cystic fibrosis by real-time SESI-HRMS},
	volume = {6},
	number = {1},
	elocation-id = {00171-2019},
	year = {2020},
	publisher = {European Respiratory Society},
	journal = {ERJ Open Research}
}

@Article{gaugg2019real-time,
author={Gaugg, Martin Thomas
and Nussbaumer-Ochsner, Yvonne
and Bregy, Lukas
and Engler, Anna
and Stebler, Nina
and Gaisl, Thomas
and Bruderer, Tobias
and Nowak, Nora
and Sinues, Pablo
and Zenobi, Renato
and Kohler, Malcolm},
title={Real-Time Breath Analysis Reveals Specific Metabolic Signatures of COPD Exacerbations},
journal={CHEST},
year={2019},
month={Aug},
day={01},
publisher={Elsevier},
volume={156},
number={2},
pages={269-276},
issn={0012-3692}
}

@article{shapiro1965an,
    author = {Shapiro, S. S. and Wilk, M. B.},
    title = "{An analysis of variance test for normality (complete samples)†}",
    journal = {Biometrika},
    volume = {52},
    number = {3-4},
    pages = {591-611},
    year = {1965},
    month = {12},
    issn = {0006-3444},
    doi = {10.1093/biomet/52.3-4.591}
}

@article {nowak2021validation,
	author = {Nowak, Nora and Engler, Anna and Thiel, Sira and St{\"o}berl, Anna S. and Sinues, Pablo and Zenobi, Renato and Kohler, Malcolm},
	title = {Validation of breath biomarkers for obstructive sleep apnea},
	elocation-id = {2021.03.16.21253612},
	year = {2021},
	doi = {10.1101/2021.03.16.21253612},
	publisher = {Cold Spring Harbor Laboratory Press},
	journal = {medRxiv}
}

@article{pablo2015secondary,
	doi = {10.1088/1752-7155/9/3/031001},
	year = 2015,
	month = {sep},
	publisher = {{IOP} Publishing},
	volume = {9},
	number = {3},
	pages = {031001},
	author = {Pablo Martinez-Lozano Sinues and Elena Landoni and Rosalba Miceli and Vincenza F Dibari and Matteo Dugo and Roberto Agresti and Elda Tagliabue and Simone Cristoni and Rosaria Orlandi},
	title = {Secondary electrospray ionization-mass spectrometry and a novel statistical bioinformatic approach identifies a cancer-related profile in exhaled breath of breast cancer patients: a pilot study}
}
