# Supplementary material for: Differentiation of Cystic Fibrosis-Related Pathogens by Volatile Organic Compound Analysis with Secondary Electrospray Ionization Mass Spectrometry
Source: Metabolites. 2021 Nov 11;11(11):773. doi: 10.3390/metabo11110773 (PMC8617967; doi:10.3390/metabo11110773)
Supplement: Supplementary file 1 [file metabolites-11-00773-s001.zip › metabolites-1444134-supplementary -revise/supplemental.aux]

\relax 
\providecommand\hyper@newdestlabel[2]{}
\bibstyle{Definitions/mdpi}
\providecommand\HyperFirstAtBeginDocument{\AtBeginDocument}
\HyperFirstAtBeginDocument{\ifx\hyper@anchor\@undefined
\global\let\oldcontentsline\contentsline
\gdef\contentsline#1#2#3#4{\oldcontentsline{#1}{#2}{#3}}
\global\let\oldnewlabel\newlabel
\gdef\newlabel#1#2{\newlabelxx{#1}#2}
\gdef\newlabelxx#1#2#3#4#5#6{\oldnewlabel{#1}{{#2}{#3}}}
\AtEndDocument{\ifx\hyper@anchor\@undefined
\let\contentsline\oldcontentsline
\let\newlabel\oldnewlabel
\fi}
\fi}
\global\let\hyper@last\relax 
\gdef\HyperFirstAtBeginDocument#1{#1}
\providecommand\HyField@AuxAddToFields[1]{}
\providecommand\HyField@AuxAddToCoFields[2]{}
\providecommand*\new@tpo@label[2]{}
\citation{Kessner2008}
\citation{PCHIP}
\citation{Rees_2018}
\citation{Rees_2018}
\citation{weber2019volatile,nowak2021validation,gaisl2018real,pablo2015secondary}
\citation{Rees_2018}
\citation{mann1947}
\citation{BenjHoch1995}
\citation{shapiro1965an}
\citation{Sokal_1958}
\citation{Cortes1995}
\citation{Cortes1995}
\citation{Bottou}
\citation{Bottou}
\citation{Varma2006,Bermingham2015}
\citation{Guyon2002}
\citation{Guyon2002}
\citation{Guyon2002}
\citation{Ramaswamy}
\citation{svm}
\citation{Hochberg}
\citation{Duhrkop12580,Duhrkop2019,Ludwig842740}
\citation{Gaugg}
\citation{niessen2017interpretation}
\citation{Duhrkop12580,Duhrkop2019,Ludwig842740}
\citation{Gaugg}
\@LN@col{1}
\@LN@col{1}
\@writefile{toc}{\contentsline {section}{\numberline {1}Materials and methods}{1}{section.1}\protected@file@percent }
\@writefile{toc}{\contentsline {subsection}{\numberline {1.1}Pathogen strains and sample preparation}{1}{subsection.1.1}\protected@file@percent }
\@writefile{toc}{\contentsline {subsection}{\numberline {1.2}Continuous headspace analysis with SESI-HRMS}{1}{subsection.1.2}\protected@file@percent }
\@LN@col{1}
\@writefile{toc}{\contentsline {subsection}{\numberline {1.3}Data preprocessing}{2}{subsection.1.3}\protected@file@percent }
\newlabel{sec:preprocessing}{{1.3}{2}{Data preprocessing}{subsection.1.3}{}}
\@writefile{lospecialtable}{\contentsline {specialtable}{\numberline {S1}{\ignorespaces Alignement Table TripleTOF 5600+\relax }}{2}{specialtable.caption.1}\protected@file@percent }
\providecommand*\caption@xref[2]{\@setref\relax\@undefined{#1}}
\newlabel{tab:align}{{S1}{2}{Alignement Table TripleTOF 5600+\relax }{specialtable.caption.1}{}}
\@LN@col{1}
\@writefile{lof}{\contentsline {figure}{\numberline {S1}{\ignorespaces Typical TIC time trace recorded during one measurement}}{3}{figure.caption.2}\protected@file@percent }
\newlabel{fig:tic}{{S1}{3}{Typical TIC time trace recorded during one measurement}{figure.caption.2}{}}
\@writefile{toc}{\contentsline {subsection}{\numberline {1.4}Statistical analysis}{3}{subsection.1.4}\protected@file@percent }
\newlabel{sec:analysis}{{1.4}{3}{Statistical analysis}{subsection.1.4}{}}
\@LN@col{1}
\@LN@col{1}
\@writefile{toc}{\contentsline {subsection}{\numberline {1.5}Putative identification workflow}{5}{subsection.1.5}\protected@file@percent }
\@LN@col{1}
\@LN@col{1}
\@LN@col{1}
\@writefile{lof}{\contentsline {figure}{\numberline {S2}{\ignorespaces puta}}{6}{figure.caption.3}\protected@file@percent }
\newlabel{fig:puta}{{S2}{6}{puta}{figure.caption.3}{}}
\bibcite{Kessner2008}{{1}{2008}{{Kessner \em  {et~al.}}}{{Kessner, Chambers, Burke, Agus, and Mallick}}}
\bibcite{PCHIP}{{2}{1980}{{Fritsch and Carlson}}{{}}}
\bibcite{Rees_2018}{{3}{2018}{{Rees \em  {et~al.}}}{{Rees, Burklund, Stefanuto, Schwartzman, and Hill}}}
\bibcite{weber2019volatile}{{4}{2020}{{Weber \em  {et~al.}}}{{Weber, Haas, Baghdasaryan, Bruderer, Inci, Micic, Perkins, Spinas, Zenobi, and Moeller}}}
\bibcite{nowak2021validation}{{5}{2021}{{Nowak \em  {et~al.}}}{{Nowak, Engler, Thiel, St{\"o}berl, Sinues, Zenobi, and Kohler}}}
\bibcite{gaisl2018real}{{6}{2018}{{Gaisl \em  {et~al.}}}{{Gaisl, Bregy, Stebler, Gaugg, Bruderer, Garc{\'\i }a-G{\'o}mez, Moeller, Singer, Schwarz, Benden, et~al.}}}
\bibcite{pablo2015secondary}{{7}{2015}{{Sinues \em  {et~al.}}}{{Sinues, Landoni, Miceli, Dibari, Dugo, Agresti, Tagliabue, Cristoni, and Orlandi}}}
\bibcite{mann1947}{{8}{1947}{{Mann and Whitney}}{{}}}
\bibcite{BenjHoch1995}{{9}{1995}{{Benjamini and Hochberg}}{{}}}
\bibcite{shapiro1965an}{{10}{1965}{{Shapiro and Wilk}}{{}}}
\bibcite{Sokal_1958}{{11}{1958}{{Sokal and Michener}}{{}}}
\bibcite{Cortes1995}{{12}{1995}{{Cortes and Vapnik}}{{}}}
\bibcite{Bottou}{{13}{1994}{{{Bottou} \em  {et~al.}}}{{{Bottou}, {Cortes}, {Denker}, {Drucker}, {Guyon}, {Jackel}, {LeCun}, {Muller}, {Sackinger}, {Simard}, and {Vapnik}}}}
\bibcite{Varma2006}{{14}{2006}{{Varma and Simon}}{{}}}
\bibcite{Bermingham2015}{{15}{2015}{{Bermingham \em  {et~al.}}}{{Bermingham, Pong-Wong, Spiliopoulou, Hayward, Rudan, Campbell, Wright, Wilson, Agakov, Navarro, and Haley}}}
\bibcite{Guyon2002}{{16}{2002}{{Guyon \em  {et~al.}}}{{Guyon, Weston, Barnhill, and Vapnik}}}
\bibcite{Ramaswamy}{{17}{2001}{{Ramaswamy \em  {et~al.}}}{{Ramaswamy, Tamayo, Rifkin, Mukherjee, Yeang, Angelo, Ladd, Reich, Latulippe, Mesirov, Poggio, Gerald, Loda, Lander, and Golub}}}
\bibcite{svm}{{18}{2007}{{Zhou and Tuck}}{{}}}
\bibcite{Hochberg}{{19}{1988}{{HOCHBERG}}{{}}}
\bibcite{Duhrkop12580}{{20}{2015}{{D{\"u}hrkop \em  {et~al.}}}{{D{\"u}hrkop, Shen, Meusel, Rousu, and B{\"o}cker}}}
\bibcite{Duhrkop2019}{{21}{2019}{{Dührkop}}{{}}}
\bibcite{Ludwig842740}{{22}{2019}{{Ludwig \em  {et~al.}}}{{Ludwig, Nothias, D{\"u}hrkop, Koester, Fleischauer, Hoffmann, Petras, Vargas, Morsy, Aluwihare, Dorrestein, and B{\"o}cker}}}
\@LN@col{1}
\@LN@col{1}
\@writefile{toc}{\contentsline {section}{\numberline {2}Tables associated with putative compound identification}{7}{section.2}\protected@file@percent }
\@writefile{toc}{\contentsline {section}{References}{7}{section.2}\protected@file@percent }
\bibcite{Gaugg}{{23}{2019}{{Gaugg}}{{}}}
\bibcite{niessen2017interpretation}{{24}{2017}{{Niessen \em  {et~al.}}}{{Niessen et~al.}}}
\newlabel{LastPage}{{}{8}{}{page.8}{}}
\xdef\lastpage@lastpage{8}
\xdef\lastpage@lastpageHy{8}
\expandafter\ifx\csname c@page@totc\endcsname\relax\newcounter{page@totc}\fi\setcounter{page@totc}{9}
