# Supplementary material for: Differentiation of Cystic Fibrosis-Related Pathogens by Volatile Organic Compound Analysis with Secondary Electrospray Ionization Mass Spectrometry
Source: Metabolites. 2021 Nov 11;11(11):773. doi: 10.3390/metabo11110773 (PMC8617967; doi:10.3390/metabo11110773)
Supplement: Supplementary file 1 [file metabolites-11-00773-s001.zip › metabolites-1444134-supplementary -revise/supplemental.bbl]

\begin{thebibliography}{999}

\bibitem[Kessner \em{et~al.}(2008)Kessner, Chambers, Burke, Agus, and
  Mallick]{Kessner2008}
Kessner, D.; Chambers, M.; Burke, R.; Agus, D.; Mallick, P.
\newblock ProteoWizard: open source software for rapid proteomics tools
  development.
\newblock {\em Bioinformatics (Oxford, England)} {\bf 2008}, {\em
  24},~2534--2536.
\newblock 18606607[pmid],
  doi:{\changeurlcolor{black}\href{https://doi.org/10.1093/bioinformatics/btn323}{\detokenize{10.1093/bioinformatics/btn323}}}.

\bibitem[Fritsch and Carlson(1980)]{PCHIP}
Fritsch, F.N.; Carlson, R.E.
\newblock Monotone Piecewise Cubic Interpolation.
\newblock {\em SIAM Journal on Numerical Analysis} {\bf 1980}, {\em
  17},~238--246.

\bibitem[Rees \em{et~al.}(2018)Rees, Burklund, Stefanuto, Schwartzman, and
  Hill]{Rees_2018}
Rees, C.A.; Burklund, A.; Stefanuto, P.H.; Schwartzman, J.D.; Hill, J.E.
\newblock Comprehensive volatile metabolic fingerprinting of bacterial and
  fungal pathogen groups.
\newblock {\em Journal of Breath Research} {\bf 2018}, {\em 12},~026001.
\newblock
  doi:{\changeurlcolor{black}\href{https://doi.org/10.1088/1752-7163/aa8f7f}{\detokenize{10.1088/1752-7163/aa8f7f}}}.

\bibitem[Weber \em{et~al.}(2020)Weber, Haas, Baghdasaryan, Bruderer, Inci,
  Micic, Perkins, Spinas, Zenobi, and Moeller]{weber2019volatile}
Weber, R.; Haas, N.; Baghdasaryan, A.; Bruderer, T.; Inci, D.; Micic, S.;
  Perkins, N.; Spinas, R.; Zenobi, R.; Moeller, A.
\newblock Volatile organic compound breath signatures of children with cystic
  fibrosis by real-time SESI-HRMS.
\newblock {\em ERJ Open Research} {\bf 2020}, {\em 6}.

\bibitem[Nowak \em{et~al.}(2021)Nowak, Engler, Thiel, St{\"o}berl, Sinues,
  Zenobi, and Kohler]{nowak2021validation}
Nowak, N.; Engler, A.; Thiel, S.; St{\"o}berl, A.S.; Sinues, P.; Zenobi, R.;
  Kohler, M.
\newblock Validation of breath biomarkers for obstructive sleep apnea.
\newblock {\em medRxiv} {\bf 2021}.
\newblock
  doi:{\changeurlcolor{black}\href{https://doi.org/10.1101/2021.03.16.21253612}{\detokenize{10.1101/2021.03.16.21253612}}}.

\bibitem[Gaisl \em{et~al.}(2018)Gaisl, Bregy, Stebler, Gaugg, Bruderer,
  Garc{\'\i}a-G{\'o}mez, Moeller, Singer, Schwarz, Benden,
  et~al.]{gaisl2018real}
Gaisl, T.; Bregy, L.; Stebler, N.; Gaugg, M.T.; Bruderer, T.;
  Garc{\'\i}a-G{\'o}mez, D.; Moeller, A.; Singer, F.; Schwarz, E.I.; Benden,
  C.; others.
\newblock Real-time exhaled breath analysis in patients with cystic fibrosis
  and controls.
\newblock {\em Journal of breath research} {\bf 2018}, {\em 12},~036013.

\bibitem[Sinues \em{et~al.}(2015)Sinues, Landoni, Miceli, Dibari, Dugo,
  Agresti, Tagliabue, Cristoni, and Orlandi]{pablo2015secondary}
Sinues, P.M.L.; Landoni, E.; Miceli, R.; Dibari, V.F.; Dugo, M.; Agresti, R.;
  Tagliabue, E.; Cristoni, S.; Orlandi, R.
\newblock Secondary electrospray ionization-mass spectrometry and a novel
  statistical bioinformatic approach identifies a cancer-related profile in
  exhaled breath of breast cancer patients: a pilot study {\bf 2015}.
\newblock {\em 9},~031001.
\newblock
  doi:{\changeurlcolor{black}\href{https://doi.org/10.1088/1752-7155/9/3/031001}{\detokenize{10.1088/1752-7155/9/3/031001}}}.

\bibitem[Mann and Whitney(1947)]{mann1947}
Mann, H.B.; Whitney, D.R.
\newblock On a Test of Whether one of Two Random Variables is Stochastically
  Larger than the Other.
\newblock {\em Ann. Math. Statist.} {\bf 1947}, {\em 18},~50--60.
\newblock
  doi:{\changeurlcolor{black}\href{https://doi.org/10.1214/aoms/1177730491}{\detokenize{10.1214/aoms/1177730491}}}.

\bibitem[Benjamini and Hochberg(1995)]{BenjHoch1995}
Benjamini, Y.; Hochberg, Y.
\newblock Controlling The False Discovery Rate - A Practical And Powerful
  Approach To Multiple Testing.
\newblock {\em J. Royal Statist. Soc., Series B} {\bf 1995}, {\em 57},~289 --
  300.
\newblock
  doi:{\changeurlcolor{black}\href{https://doi.org/10.2307/2346101}{\detokenize{10.2307/2346101}}}.

\bibitem[Shapiro and Wilk(1965)]{shapiro1965an}
Shapiro, S.S.; Wilk, M.B.
\newblock {An analysis of variance test for normality (complete samples)†}.
\newblock {\em Biometrika} {\bf 1965}, {\em 52},~591--611.
\newblock
  doi:{\changeurlcolor{black}\href{https://doi.org/10.1093/biomet/52.3-4.591}{\detokenize{10.1093/biomet/52.3-4.591}}}.

\bibitem[Sokal and Michener(1958)]{Sokal_1958}
Sokal, R.; Michener, C.
\newblock A Statistical Method of Evaluating Systematic Relationships.
\newblock {\em The University of Kansas Science Bulletin} {\bf 1958}, {\em
  38},~1409--1438.

\bibitem[Cortes and Vapnik(1995)]{Cortes1995}
Cortes, C.; Vapnik, V.
\newblock Support-vector networks.
\newblock {\em Machine Learning} {\bf 1995}, {\em 20},~273--297.
\newblock
  doi:{\changeurlcolor{black}\href{https://doi.org/10.1007/BF00994018}{\detokenize{10.1007/BF00994018}}}.

\bibitem[{Bottou} \em{et~al.}(1994){Bottou}, {Cortes}, {Denker}, {Drucker},
  {Guyon}, {Jackel}, {LeCun}, {Muller}, {Sackinger}, {Simard}, and
  {Vapnik}]{Bottou}
{Bottou}, L.; {Cortes}, C.; {Denker}, J.S.; {Drucker}, H.; {Guyon}, I.;
  {Jackel}, L.D.; {LeCun}, Y.; {Muller}, U.A.; {Sackinger}, E.; {Simard}, P.;
  {Vapnik}, V.
\newblock Comparison of classifier methods: a case study in handwritten digit
  recognition.
\newblock  Proceedings of the 12th IAPR International Conference on Pattern
  Recognition, Vol. 3 - Conference C: Signal Processing (Cat. No.94CH3440-5),
  1994, Vol.~2, pp. 77--82 vol.2.
\newblock
  doi:{\changeurlcolor{black}\href{https://doi.org/10.1109/ICPR.1994.576879}{\detokenize{10.1109/ICPR.1994.576879}}}.

\bibitem[Varma and Simon(2006)]{Varma2006}
Varma, S.; Simon, R.
\newblock Bias in error estimation when using cross-validation for model
  selection.
\newblock {\em BMC Bioinformatics} {\bf 2006}, {\em 7},~91.
\newblock
  doi:{\changeurlcolor{black}\href{https://doi.org/10.1186/1471-2105-7-91}{\detokenize{10.1186/1471-2105-7-91}}}.

\bibitem[Bermingham \em{et~al.}(2015)Bermingham, Pong-Wong, Spiliopoulou,
  Hayward, Rudan, Campbell, Wright, Wilson, Agakov, Navarro, and
  Haley]{Bermingham2015}
Bermingham, M.L.; Pong-Wong, R.; Spiliopoulou, A.; Hayward, C.; Rudan, I.;
  Campbell, H.; Wright, A.F.; Wilson, J.F.; Agakov, F.; Navarro, P.; Haley,
  C.S.
\newblock Application of high-dimensional feature selection: evaluation for
  genomic prediction in man.
\newblock {\em Scientific Reports} {\bf 2015}, {\em 5},~10312.
\newblock
  doi:{\changeurlcolor{black}\href{https://doi.org/10.1038/srep10312}{\detokenize{10.1038/srep10312}}}.

\bibitem[Guyon \em{et~al.}(2002)Guyon, Weston, Barnhill, and Vapnik]{Guyon2002}
Guyon, I.; Weston, J.; Barnhill, S.; Vapnik, V.
\newblock Gene Selection for Cancer Classification using Support Vector
  Machines.
\newblock {\em Machine Learning} {\bf 2002}, {\em 46},~389--422.
\newblock
  doi:{\changeurlcolor{black}\href{https://doi.org/10.1023/A:1012487302797}{\detokenize{10.1023/A:1012487302797}}}.

\bibitem[Ramaswamy \em{et~al.}(2001)Ramaswamy, Tamayo, Rifkin, Mukherjee,
  Yeang, Angelo, Ladd, Reich, Latulippe, Mesirov, Poggio, Gerald, Loda, Lander,
  and Golub]{Ramaswamy}
Ramaswamy, S.; Tamayo, P.; Rifkin, R.; Mukherjee, S.; Yeang, C.H.; Angelo, M.;
  Ladd, C.; Reich, M.; Latulippe, E.; Mesirov, J.P.; Poggio, T.; Gerald, W.;
  Loda, M.; Lander, E.S.; Golub, T.R.
\newblock Multiclass cancer diagnosis using tumor gene expression signatures.
\newblock {\em Proceedings of the National Academy of Sciences} {\bf 2001},
  {\em 98},~15149--15154.
\newblock
  doi:{\changeurlcolor{black}\href{https://doi.org/10.1073/pnas.211566398}{\detokenize{10.1073/pnas.211566398}}}.

\bibitem[Zhou and Tuck(2007)]{svm}
Zhou, X.; Tuck, D.P.
\newblock {MSVM-RFE: extensions of SVM-RFE for multiclass gene selection on DNA
  microarray data}.
\newblock {\em Bioinformatics} {\bf 2007}, {\em 23},~1106--1114.
\newblock
  doi:{\changeurlcolor{black}\href{https://doi.org/10.1093/bioinformatics/btm036}{\detokenize{10.1093/bioinformatics/btm036}}}.

\bibitem[HOCHBERG(1988)]{Hochberg}
HOCHBERG, Y.
\newblock {A sharper Bonferroni procedure for multiple tests of significance}.
\newblock {\em Biometrika} {\bf 1988}, {\em 75},~800--802.
\newblock
  doi:{\changeurlcolor{black}\href{https://doi.org/10.1093/biomet/75.4.800}{\detokenize{10.1093/biomet/75.4.800}}}.

\bibitem[D{\"u}hrkop \em{et~al.}(2015)D{\"u}hrkop, Shen, Meusel, Rousu, and
  B{\"o}cker]{Duhrkop12580}
D{\"u}hrkop, K.; Shen, H.; Meusel, M.; Rousu, J.; B{\"o}cker, S.
\newblock Searching molecular structure databases with tandem mass spectra
  using CSI:FingerID.
\newblock {\em Proceedings of the National Academy of Sciences} {\bf 2015},
  {\em 112},~12580--12585.
\newblock
  doi:{\changeurlcolor{black}\href{https://doi.org/10.1073/pnas.1509788112}{\detokenize{10.1073/pnas.1509788112}}}.

\bibitem[Ludwig \em{et~al.}(2019)Ludwig, Nothias, D{\"u}hrkop, Koester,
  Fleischauer, Hoffmann, Petras, Vargas, Morsy, Aluwihare, Dorrestein, and
  B{\"o}cker]{Ludwig842740}
Ludwig, M.; Nothias, L.F.; D{\"u}hrkop, K.; Koester, I.; Fleischauer, M.;
  Hoffmann, M.A.; Petras, D.; Vargas, F.; Morsy, M.; Aluwihare, L.; Dorrestein,
  P.C.; B{\"o}cker, S.
\newblock ZODIAC: database-independent molecular formula annotation using Gibbs
  sampling reveals unknown small molecules.
\newblock {\em bioRxiv} {\bf 2019}.
\newblock
  doi:{\changeurlcolor{black}\href{https://doi.org/10.1101/842740}{\detokenize{10.1101/842740}}}.

\bibitem[Gaugg(2019)]{Gaugg}
Gaugg, M.T.
\newblock HRMS Breath Analysis Matlab Toolbox,  2019.
\newblock
  doi:{\changeurlcolor{black}\href{https://doi.org/10.3929/ethz-b-000335190}{\detokenize{10.3929/ethz-b-000335190}}}.

\bibitem[Niessen \em{et~al.}(2017)Niessen et~al.]{niessen2017interpretation}
Niessen, W.M.; others.
\newblock {\em Interpretation of MS-MS mass spectra of drugs and pesticides};
  John Wiley \& Sons,  2017.

\end{thebibliography}
