# Supplementary material for: Differentiation of Cystic Fibrosis-Related Pathogens by Volatile Organic Compound Analysis with Secondary Electrospray Ionization Mass Spectrometry
Source: Metabolites. 2021 Nov 11;11(11):773. doi: 10.3390/metabo11110773 (PMC8617967; doi:10.3390/metabo11110773)
Supplement: Supplementary file 1 [file metabolites-11-00773-s001.zip › metabolites-1444134-supplementary -revise/supplemental.blg]

This is BibTeX, Version 0.99d (TeX Live 2020/W32TeX)
Capacity: max_strings=200000, hash_size=200000, hash_prime=170003
The top-level auxiliary file: supplemental.aux
The style file: Definitions/mdpi.bst
Database file #1: bibliography.bib
Warning--string name "nov" is undefined
--line 312 of file bibliography.bib
Warning--I'm ignoring Kessner2008's extra "note" field
--line 321 of file bibliography.bib
Warning--I'm ignoring Kessner2008's extra "note" field
--line 322 of file bibliography.bib
Warning--string name "jan" is undefined
--line 356 of file bibliography.bib
Warning--string name "sep" is undefined
--line 373 of file bibliography.bib
Warning--string name "feb" is undefined
--line 401 of file bibliography.bib
Warning--string name "may" is undefined
--line 425 of file bibliography.bib
Warning--string name "jan" is undefined
--line 453 of file bibliography.bib
Warning--I didn't find a database entry for "D�hrkop2019"
Warning--empty journal in pablo2015secondary
You've used 23 entries,
            2862 wiz_defined-function locations,
            755 strings with 9925 characters,
and the built_in function-call counts, 10464 in all, are:
= -- 756
> -- 815
< -- 13
+ -- 296
- -- 250
* -- 1088
:= -- 1760
add.period$ -- 85
call.type$ -- 23
change.case$ -- 23
chr.to.int$ -- 23
cite$ -- 24
duplicate$ -- 411
empty$ -- 779
format.name$ -- 290
if$ -- 2100
int.to.chr$ -- 1
int.to.str$ -- 23
missing$ -- 23
newline$ -- 134
num.names$ -- 69
pop$ -- 139
preamble$ -- 0
purify$ -- 23
quote$ -- 0
skip$ -- 215
stack$ -- 0
substring$ -- 469
swap$ -- 91
text.length$ -- 2
text.prefix$ -- 0
top$ -- 0
type$ -- 158
warning$ -- 1
while$ -- 69
width$ -- 0
write$ -- 311
(There were 10 warnings)
