# Supplementary material for: Differentiation of Cystic Fibrosis-Related Pathogens by Volatile Organic Compound Analysis with Secondary Electrospray Ionization Mass Spectrometry
Source: Metabolites. 2021 Nov 11;11(11):773. doi: 10.3390/metabo11110773 (PMC8617967; doi:10.3390/metabo11110773)
Supplement: Supplementary file 1 [file metabolites-11-00773-s001.zip › metabolites-1444134-supplementary -revise/supplemental.out]

\BOOKMARK [1][]{section.1}{\376\377\000M\000a\000t\000e\000r\000i\000a\000l\000s\000\040\000a\000n\000d\000\040\000m\000e\000t\000h\000o\000d\000s}{}% 1
\BOOKMARK [2][]{subsection.1.1}{\376\377\000P\000a\000t\000h\000o\000g\000e\000n\000\040\000s\000t\000r\000a\000i\000n\000s\000\040\000a\000n\000d\000\040\000s\000a\000m\000p\000l\000e\000\040\000p\000r\000e\000p\000a\000r\000a\000t\000i\000o\000n}{section.1}% 2
\BOOKMARK [2][]{subsection.1.2}{\376\377\000C\000o\000n\000t\000i\000n\000u\000o\000u\000s\000\040\000h\000e\000a\000d\000s\000p\000a\000c\000e\000\040\000a\000n\000a\000l\000y\000s\000i\000s\000\040\000w\000i\000t\000h\000\040\000S\000E\000S\000I\000-\000H\000R\000M\000S}{section.1}% 3
\BOOKMARK [2][]{subsection.1.3}{\376\377\000D\000a\000t\000a\000\040\000p\000r\000e\000p\000r\000o\000c\000e\000s\000s\000i\000n\000g}{section.1}% 4
\BOOKMARK [2][]{subsection.1.4}{\376\377\000S\000t\000a\000t\000i\000s\000t\000i\000c\000a\000l\000\040\000a\000n\000a\000l\000y\000s\000i\000s}{section.1}% 5
\BOOKMARK [2][]{subsection.1.5}{\376\377\000P\000u\000t\000a\000t\000i\000v\000e\000\040\000i\000d\000e\000n\000t\000i\000f\000i\000c\000a\000t\000i\000o\000n\000\040\000w\000o\000r\000k\000f\000l\000o\000w}{section.1}% 6
\BOOKMARK [1][]{section.2}{\376\377\000T\000a\000b\000l\000e\000s\000\040\000a\000s\000s\000o\000c\000i\000a\000t\000e\000d\000\040\000w\000i\000t\000h\000\040\000p\000u\000t\000a\000t\000i\000v\000e\000\040\000c\000o\000m\000p\000o\000u\000n\000d\000\040\000i\000d\000e\000n\000t\000i\000f\000i\000c\000a\000t\000i\000o\000n}{}% 7
\BOOKMARK [1][]{section.2}{\376\377\000R\000e\000f\000e\000r\000e\000n\000c\000e\000s}{}% 1
