# Supplementary material for: Differentiation of Cystic Fibrosis-Related Pathogens by Volatile Organic Compound Analysis with Secondary Electrospray Ionization Mass Spectrometry
Source: Metabolites. 2021 Nov 11;11(11):773. doi: 10.3390/metabo11110773 (PMC8617967; doi:10.3390/metabo11110773)
Supplement: Supplementary file 1 [file metabolites-11-00773-s001.zip › metabolites-1444134-supplementary -revise/supplemental_data_preprocessing.tex]

The following section serves as the extended version of the data preprocessing section in the main manuscript.

Raw mass spectra acquired through the experimental measurements of pathogen and sterile medium samples were recorded by Analyst (Version TF 1.7, Applied Biosystems Sciex, Toronto, ON, Canada) in the proprietary WIFF file format. Alignement of the spectra was performed with PeakView software (Version 2.2, Applied Biosystems Sciex, Toronto, ON, Canada) with respect to the exact $m/z$-values listed in Table~\ref{tab:align}. The data files were then converted to the open mzXML format using the MSConvert (ProteoWizard version 3.0x, \cite{Kessner2008}) and further processed in R v3.4.4 (R Foundation for Statistical Computing, Vienna, Austria). All mass spectra were resampled using piecewise cubic Hermite interpolation \cite{PCHIP} onto a linearly spaced $m/z$-axis with a resolution of $0.0005$ ($9\times 10^8$ data points, 50-500 $m/z$-axis range). The total ion chromatograms (TICs) of each experiment were calculated by integration and then used to distinguish the mass spectra originating from sample and baseline signals (see Figure~\ref{fig:tic}).

\begin{table}
\caption{Alignement Table TripleTOF 5600+}
\small
\centering
\vspace{10pt}
\begin{tabular}{llr}
\multicolumn{3}{c}{Positive Ion Mode} \\
\cmidrule(){1-3}
Name & Formula & $m/z$ \\
\midrule
Acetone & \ce{C3H6O} & +59.04914 \\
Acetone-water & \ce{C3H8O2} & +77.05971 \\
Methyl pyrrolidine & \ce{C5H10NO} & +100.07569 \\
Dibutylphtalate & \ce{C16H22O4} & +279.15909 \\
& & \\
\multicolumn{3}{c}{Negative Ion Mode} \\
\cmidrule(){1-3}
Name & Formula & $m/z$ \\
\midrule
Fatty acid & \ce{C2H4O2} & -59.01385 \\
Fatty acid & \ce{C12H24O2} & -199.17035 \\
Formic acid dimer & \ce{C2H4O4} & -91.00368 \\
Palmitic acid & \ce{C16H32O2} & -255.23295 \\
Stearic acid & \ce{C18H36O2} & -283.26425 \\
\end{tabular}
\label{tab:align}
\end{table}

For each measured sample the average mass spectrum was calculated over scans generated by the sample signal from which a list of $m/z$-features was extracted by picking peaks above the absolute intensity of $200\,\si{cps}$ (counts per second) in the positive mode and $100\,\si{cps}$ in the negative mode. In order to compensate for small variations in the peak positions across the experiments all recorded $m/z$-features were combined into one single list from which a kernel density estimate (Gaussian kernel, bandwidth = $0.0025$) was computed. Local maxima of the smoothed density function were used to define the final $m/z$-feature list representative for all samples. The $m/z$-features were then used to centroid the peaks by integration (mass window $m/z \pm \Delta m/z$, $\Delta m/z = 0.0025$) in each spectrum of each experiment, yielding intensities of the $m/z$-features and their time traces per experiment. To exclude the features which do not originate from the sample only those $m/z$-features with Pearson correlation coefficient larger than 0.7 between their time traces and the TIC were selected. Additionally, when compared over all 30 repetitions, $m/z$-features which were selected in this way in less than $80\%$ of the repetitions of one sample group (pathogen group or sterile medium) were excluded in order to avoid using inconsistently measured features from further analysis. Normalization of the data was performed with respect to the TIC, i.e. by averaging the intensities of $m/z$-features during the scans generated by the sample signal and dividing by the averaged TIC over the same scans. TIC normalization corrects for the total amount of molecules present in the headspace and thus for the cell number. The relative contribution to the TIC of an individual metabolite is assumed to be constant. It could be possible that commonly expressed metabolites are characteristic for one pathogen because of a difference in their growth rate or viability in the medium. Nonetheless, a non-trivial intensity of a feature in a pathogen still indicates the presence of a particular species. The normalized intensities were $\log_{10}$-transformed and arranged into a $n\times k$ matrix for further statistical analysis, with $n$  the number of samples and $k$ the number of $m/z$-features. 

\begin{figure}[htb]
\centering 
\includegraphics{Figures/tic_example.png} 
\caption[Typical TIC time trace recorded during one measurement]{Example of a typical TIC recorded in the positive mode during the experiment measuring \emph{P. aeruginosa}. The $x$-axis represents the scans (1 scan = 1 second) and $y$-axis the standardized (mean centered and divided by the standard deviation) TIC. The scans with the standardized TIC $> 0$ belong to signals generated by the pathogen.} 
\label{fig:tic} 
\end{figure}
