# Supplementary material for: Differentiation of Cystic Fibrosis-Related Pathogens by Volatile Organic Compound Analysis with Secondary Electrospray Ionization Mass Spectrometry
Source: Metabolites. 2021 Nov 11;11(11):773. doi: 10.3390/metabo11110773 (PMC8617967; doi:10.3390/metabo11110773)
Supplement: Supplementary file 1 [file metabolites-11-00773-s001.zip › metabolites-1444134-supplementary -revise/supplemental_headspace_analysis_with_SESI-HRMS.tex]

A calibrated mass flow controller (Bronkhorst AG, model F-201EV-AAD-33-V) was attached at the exhaust of the SESI ion source for monitoring of the flow through the system. Medical respiratory air (PanGas) was filtered with a SGT Click-On Inline Super Clean Gas Purifier (Supelco, Hydrocarbon Trap, 28863-U, Click-On Connectors $1/4''$ stainless steel, 28872-U) to remove any possible Hydrocarbon contaminants within the respiratory air. Subsequently, the flow was regulated at \SI{0.2}{\liter/\minute} with a calibrated mass flow controller (Bronkhorst AG, model F-201CV-500-RAD-22-V). The filtered air was humidified with a gas-washing bottle (Quickfit sintered bottle head for use with \SI{125}{\milli\liter} bottles (Merck, article number Z308501-1EA), Quickfit Drechsel bottle (Merck, capacity 125 mL, article number Z308579-1EA), a metal standard taper clip, joint size 24 (Merck, article number Z222380-6EA)) which was $3/4$ filled with \ce{H2O} (Optima, LC-MS grade, Fisher chemical). The gas-washing bottle was heated to \SI{65}{\celsius} using a home-build aluminum heating jacket and kept constant using a Hei-Tec magnetic stirrer with Pt1000 temperature sensor (Heidolph Instruments GmbH \& CO.KG, article number 505-30081-00).

Each headspace  sampler consisted of a \SI{5}{\milli\liter} round bottom flask (borosilicate glass, NS $14.5/23$, Duran), two PTFE valves (Buerkle GmbH, two-way, \SI{4.5}{\milli\metre} outer diameter, \SI{2}{\milli\metre} inner diameter, article number 8610-0010, used for safety reasons), a vacuum receiver (borosilicate glass, cone NS $14.5/23$, socket NS $14.5/23$, Duran), two Keck Joint Clip (standard taper, joint size 14, yellow), a custom-made PTFE adapter for PTFE tubing (inner diameter \SI{4}{\milli\metre}, outer diameter \SI{6}{\milli\metre}) and vacuum receiver’s socket (NS $14.5/23$), PTFE tubing (inner diameter \SI{4}{\milli\metre}, outer diameter \SI{6}{\milli\metre}) and PTFE tubing (inner diameter \SI{6}{\milli\metre}, outer diameter \SI{8}{\milli\metre}). The samplers were disinfected with a mixture of $80/20$ (v/v, ethanol/water) with LC grade ethanol and cleaned with LC-MS grade methanol.

A custom-made aluminum heating box was fashioned to contain the headspace samplers. A temperature regulator (Hillesheim GmbH, HT55H-10N-2-HAL), a temperature sensor PT100 (Probag AG, article number 84620) and a temperature cartridge (Probag AG, type HS, \SI{6.5}{\milli\metre} diameter, length \SI{100}{\milli\metre}, \SI{230}{\volt}, \SI{100}{\watt}) were used to keep the temperature of the headspace samplers at \SI{50}{\celsius} throughout the entire measurement duration. PTFE tubing was used for all connections. The headspace sampler inlet was attached to the humidifier and the outlet to the inlet of the SESI ion source.
