# Supplementary material for: Differentiation of Cystic Fibrosis-Related Pathogens by Volatile Organic Compound Analysis with Secondary Electrospray Ionization Mass Spectrometry
Source: Metabolites. 2021 Nov 11;11(11):773. doi: 10.3390/metabo11110773 (PMC8617967; doi:10.3390/metabo11110773)
Supplement: Supplementary file 1 [file metabolites-11-00773-s001.zip › metabolites-1444134-supplementary -revise/supplemental_pathogen_strains_and_sample_preparation.tex]

The experiments were performed with the following quality control strains from American Type Culture Collection (ATCC): \emph{Escherichia coli} (ATCC 25922), \emph{Haemophilus influenzae} (ATCC 9006), \emph{Pseudomonas aeruginosa} (ATCC 27853), \emph{Staphylococcus aureus} (ATCC 29213), \emph{Stenotrophomonas maltophilia} (ATCC 13636), \emph{Streptococcus pneumoniae} (ATCC 49619). BD Chocolate Agar (GC II Agar with IsoVitaleX), ready-to-use-plated media (Becton, Dickinson and Company, Article number 254089), was used for Haemophilus influenzae (ATCC 9006), for the other quality control strains BD Columbia Agar with $5\%$ Sheep Blood, ready-to-use-plated media (Becton, Dickinson and Company, Article number 254071) was used. BD BBL Brain Heart Infusion, \SI{8}{\milli\litre} (Becton, Dickinson and Company, Article number 220837) was used for sample inoculation. 
