# Supplementary material for: Differentiation of Cystic Fibrosis-Related Pathogens by Volatile Organic Compound Analysis with Secondary Electrospray Ionization Mass Spectrometry
Source: Metabolites. 2021 Nov 11;11(11):773. doi: 10.3390/metabo11110773 (PMC8617967; doi:10.3390/metabo11110773)
Supplement: Supplementary file 1 [file metabolites-11-00773-s001.zip › metabolites-1444134-supplementary -revise/supplemental_PEG_group_members.tex]

Astghik Baghdasaryan, Christoph Berger, Christian Bieli, Tobias Bruderer, Naemi Haas, Martin Hersberger, Katharina Heschl, Demet Inci, Andreas Jung, Malcolm Kohler, Srdjan Micic, Alexander Moeller, Simona Müller, Nathan Perkins, Renate Spinas, Bettina Streckenbach, Jakob Usemann, Ronja Weber and Renato Zenobi.
