# Supplementary material for: Differentiation of Cystic Fibrosis-Related Pathogens by Volatile Organic Compound Analysis with Secondary Electrospray Ionization Mass Spectrometry
Source: Metabolites. 2021 Nov 11;11(11):773. doi: 10.3390/metabo11110773 (PMC8617967; doi:10.3390/metabo11110773)
Supplement: Supplementary file 1 [file metabolites-11-00773-s001.zip › metabolites-1444134-supplementary -revise/supplemental_putative_identification_workflow.tex]

The selective features were putatively assigned to chemical structures in a multi-step process, involving the freely available software SIRIUS \cite{Duhrkop12580, Dührkop2019, Ludwig842740} and a previously published MATLAB code \cite{Gaugg}, which was slightly modified i.e.\ debugged and adapted to process molecular formulas found from SIRIUS. The detailed parameters and settings of each step are described in the schematic below (see figure \ref{fig:puta}). In words, the individual steps can be summarized as follows:

\begin{enumerate}[1.]
    \item Isotope filtering: The features were isotope filtered.
    \item Checking for electrospray ionization (ESI) characteristic similarities: Features within one cluster were analyzed in respect to ESI characteristic similarities i.e.\ we checked for proton/alkali metal exchange, positive/negative ionization of the same compound or typical in-source collision induced dissociation (CID) neutral losses of common functional groups as outlined in \cite{niessen2017interpretation}. Beside potential in-source \ce{H2O} adducts or losses, no repetitive similarity patterns were found.
    \item Orbitrap reproducibility: The selective features from MS\textsuperscript{1} TTOF 5600+ measurements were compared to the MS\textsuperscript{1} detected features on the Orbitrap QE. Features, which were not detected (not reproducible) on the Orbitrap, were filtered out.
    \item Orbitrap MS\textsuperscript{2} interpretation: In-source CID of features within the same cluster were excluded by comparing a feature’s MS\textsuperscript{2} fragment peaks with the other features in the same cluster. Then, the MS\textsuperscript{2} spectra were analyzed with SIRIUS (4.4.29) \cite{Duhrkop12580, Dührkop2019, Ludwig842740}. The reported structures correspond to the top SIRIUS hit which is reported in the Kyoto Encyclopedia of Genes and Genomes (KEGG) database or the Human Metabolome Database (HMDB). Molecular formulas, which could not be identified by MS\textsuperscript{2} spectra (due to low abundance, low molecular weight, interference), were fed into the MATLAB code FindCommonKeggPathways.m from \cite{Gaugg} to search for a KEGG pathway linking the molecular formulas with each another. These Molecular formulas within one cluster being metabolically linked according to KEGG are also reported.
    \item In a literature search, we checked whether the putatively identified compounds were reported in the context of bacteria volatiles.
    \item Finally, we checked the plausibility of the putatively identified compounds, i.e. we checked if their volatility is sufficient to be detectable with SESI, and excluded compounds with very low SIRIUS MS\textsuperscript{2} scores, i.e. lower than -300. 
\end{enumerate}

\begin{figure*}[htp]
\centering
\includegraphics[scale=0.65]{Figures/compound_identification_workflow.pdf}
\caption[puta]{Process schema of putative assignment}
\label{fig:puta}
\end{figure*}
