# Supplementary material for: Differentiation of Cystic Fibrosis-Related Pathogens by Volatile Organic Compound Analysis with Secondary Electrospray Ionization Mass Spectrometry
Source: Metabolites. 2021 Nov 11;11(11):773. doi: 10.3390/metabo11110773 (PMC8617967; doi:10.3390/metabo11110773)
Supplement: Supplementary file 1 [file metabolites-11-00773-s001.zip › metabolites-1444134-supplementary -revise/supplemental_statistical_analysis.tex]

The following section serves as the extended version of the statistical analysis section in the main manuscript. The data analysis pipeline borrows from the ideas in \cite{Rees_2018}. The main difference was in the choice of the underlying machine learning algorithm, namely support vector machines (SVM) and the ranking procedure of the features by recursive elimination based on SVM. Our choice for the SVM algorithm, instead of a random forest algorithm as employed in \mbox{\cite{Rees_2018}}, is based on the fact that SVM was already successfully applied in prior SESI-HRMS studies \cite{weber2019volatile, nowak2021validation, gaisl2018real, pablo2015secondary}.

As a first step in statistical analysis, the effect of the sterile medium was reduced by applying the same method as in \cite{Rees_2018}. More precisely, the Mann–Whitney U test \cite{mann1947} together with Benjamini–Hochberg adjustment \cite{BenjHoch1995} for $p$-values was used to select the $m/z$-features which are significantly different in pathogen groups than in sterile media. The adjusted $p$-value threshold was set to $0.05$. A careful reader will notice that we did not assume that the features were drawn from a normal distribution in each group and therefore applied a nonparametric test for that reason. Indeed, we conducted the Shapiro-Wilk test for normality \cite{shapiro1965an} on the residuals of each of the $m/z$-features and found that a majority of the features were not normally distributed. Out of the 939 $m/z$-features resulting from the data preprocessing (section \ref{sec:preprocessing}) we found that for approximately $80\%$ of the $m/z$-features the null hypothesis was rejected ($p < 0.05$).

In order to avoid using highly correlated $m/z$-features simultaneously for further analysis the intensity matrix was reduced by grouping $m/z$-features with similar intensity profiles. For that purpose, hierarchical clustering with correlation based distance measure was conducted. Pearson correlation coefficients $c_{i,j}$ of each pair of $m/z$-features $i$, $j$ were transformed into a distance measure $0.5 \cdot (1-c_{i,j})$ from which a dissimilarity matrix for hierarchical clustering was constructed. The resulting dendrogram was cut at a fixed height of $0.1$ grouping $m/z$-features with similar intensity profiles into clusters. To represent each cluster with a single element principal component analysis (PCA) was performed on the set of $m/z$-features of each cluster (intensities of the $m/z$-features were mean centered and divided by the standard deviation prior to PCA). The major (first) principal component was selected as the representant of the cluster (here referred to as the $m/z$-representant). In case of a single element cluster the feature itself was selected as the representant. The $m/z$-representants were arranged into a data matrix of pathogen profiles reducing the dimensionality of the data set.

Principal component analysis (PCA) was conducted on the data matrix given by the $m/z$-representants. Principal component scores plots were created to visualize the separation between the pathogen groups. HCA with Euclidean distance measure and average linkage method \cite{Sokal_1958} was used to analyze the hierarchical relationship between samples. Prior to PCA and HCA variables were standardized (mean centered and divided by the standard deviation). 

To conduct supervised machine learning we selected the support vector machine algorithm (SVM) \cite{Cortes1995} with linear kernel and soft margin constant $C=1$. Recall that the intuition behind the two-class SVM is to find a hyperplane $w^Tx + b = 0$ with the largest separation between the two classes, where $w$ is the so called weight vector, $x$ a feature vector and $b$ a scalar. Given $n$ training samples $(x_i,y_i)_{i = 1,\dots,n}$, where $x_i$ are feature vectors and $y_i\in\{-1,1\}$ class labels, $w = (w_1,\dots,w_n)$ and $b$ result from the optimization problem of maximising the distance between all possible hyperplanes and closest (training) samples from each of the two classes. For the precise formulation of the underlying optimization problem we refer the reader to \cite{Cortes1995}. The class membership of any (test) feature vector $x$ is then determined by $\text{sign}(w^Tx + b)\in \{-1,1\}$. A generalization of the binary SVM to a multi-class problem was suggested by Bottou et al. in \cite{Bottou}. Following \cite{Bottou}, in case of $k \geq 3$ classes $c \in \{1,2,\dots,k\}$, $k$ binary SVM classifiers are constructed by comparing each class against all remaining classes relabeled to a single new class, i.e.  one-versus-all (OVA) model. The hyperplanes $w_c^Tx + b_c$ are then used to determine the class membership of a feature vector $x$ by $\text{argmax}_c (w_c^Tx + b_c)$, i.e. the predicted class of a (test) feature $x$ corresponds to the maximum value of $k$ binary classifiers. 

Applying this generalization of SVM to multi-class problems the, predictive power of the pathogen profiles was assessed in a leave-one-out cross-validation (LOOCV). In each of the 180 loops of the cross-validation one sample file was left out and assigned no label. The remaining 179 samples were used to generate pathogen profiles of $m/z$-representants and subsequently train a multi-class classifier with SVM by training 6 OVA models. The prediction was then made on the left out sample and compared with the original label. The overall accuracy was calculated as the ratio of correct predictions divided by 180. Note that all the processing steps needed to derive the $m/z$-representants data matrix of pathogen profiles were repeated in each loop of the cross-validation, see \cite{Varma2006, Bermingham2015}.

The internal mechanism of the SVM algorithm can also be used to rank the features according to their predictive power. One of the most popular methods is SVM Recursive-Feature-Elimination (SVM-RFE) which was originally proposed for two-class problems by Guyon et al. in \cite{Guyon2002}. It can be shown (see \cite[section 2.5]{Guyon2002}), that the magnitude of squared coefficients $w_i^2$ of the weight vector $w = (w_1, \dots, w_n)$ can be used as a criterion for feature ranking. When removing a training feature $x_i$, the change in the cost function of the underlying optimization problem of SVM is approximately given by $w_i^2$. Therefore, the lower $w_i^2$ the less impact can be associated to the feature $x_i$ when optimizing the separation of samples through hyperplanes. Using this, the ranking of the features is then done by eliminating recursively the features with the lowest impact \cite[section 2.6]{Guyon2002}: the SVM classifier is trained on the complete data set and the feature with the lowest weight $w_i^2$ is removed giving it the lowest rank. A new SVM classifier is then trained on the remaining data set where again the feature with lowest weight is removed giving it the second lowest rank, etc. By repeating this process until all features are removed a ranking is produced for the complete feature set. 

Applied to our data set with six pathogen labels, we defined six different two-class problems by comparing each pathogen against the other five labeled as a single new group. Subsequent application of SVM-RFE to each of the two-class problem gave six different rankings, one for each pathogen group. (The method of splitting the multi-class problem into several OVA two-class problems is one possible generalization of SVM-RFE to multi-class situation, see e.g. \cite{Ramaswamy} and also \cite[section 3.1]{svm}). For each of the six different rankings we selected top $10\%$ $m/z$-representants per pathogen group. For later compound identification we treated each set separately by focusing on those $m/z$-representants with an elevated intensity for the pathogen group in question. That is, from each $m/z$-representant set we singled out only those representants for which the intensity was higher for the pathogen associated with $m/z$-representant set when compared to each of the other five. To achieve this, one-tailed Mann-Whitney U-test was applied in many-to-one fashion (comparing the pathogen with each of the five others) with the Hochberg adjustment \cite{Hochberg} for $p$-values. The adjusted $p$-value threshold was set to 0.05 for the representant to be selected. Finally, the union over all selected $m/z$-representants was used for compound identification.
