# Supplementary material for: Differentiation of Cystic Fibrosis-Related Pathogens by Volatile Organic Compound Analysis with Secondary Electrospray Ionization Mass Spectrometry
Source: Metabolites. 2021 Nov 11;11(11):773. doi: 10.3390/metabo11110773 (PMC8617967; doi:10.3390/metabo11110773)
Supplement: Supplementary file 1 [file metabolites-11-00773-s001.zip › table_S2_target_list_with_structures.xlsx]

## Sheet: output_mat_ext_with_structures
label	bact	clust	pol	m/z	I	rel. I	iso. Of	iso	add/loss of	add/loss	characteristic for	reported VOC			QE m/z	QE I	QE dev / ppm	QE MS2 trigger	QE MS found	QE MS2 found dev.	MS2 data	file path	formula from MS2	likely formula	in source CID	fragmentation	iso or fragment	MS2 formula available	TOP 10 Sirius	Sirius bio hits	formula	determined by	KEGG maps correlation	structure	certainty level
1	EC	1	-	233.108	3.5084e-10	1						110:10, C8H7N, [2M - H]-						233.108	233.108	0	no		C12H17N3P, [M-H2O-H]-, score=0 // C8H18N4O2S, [M-H2O-H]-, score=1 // CH10N14O, [M-H]-, score=0 // C12H17N3P, [M-H]-, score=0 // C8H18N4O2S, [M-H]-, score=1 // C16H14N2, [M-H]-, score=0 // CH10N14O, [M-H2O-H]-, score=0	C8H18N4O2S			ok	ok	1. SMILES: CN(C)S(=O)(=O)CCN=C(N)NC1CC1, score: -286.9366 // 2. SMILES: CC(C)CN1CNC(=NC1)NS(=O)(=O)C, score: -287.3266 // 3. SMILES: CN(CCS(=O)(=O)C)C(=NC1CC1)NN, score: -288.5043 // 4. SMILES: CN1CCN=C1NCCS(=O)(=O)N(C)C, score: -288.6141 // 5. SMILES: CC(C)(C)N1CNC(=NC1)NS(=O)(=O)C, score: -290.5358 // 6. SMILES: COCCOCCCSC(=N)N=C(N)N, score: -291.0726 // 7. SMILES: COCCCOCCSC(=N)N=C(N)N, score:…	no KEGG/HMDB hits	C8H18N4O2S	from MS2	not enough KEGG hits from formulaes (>1)
2	EC	1	-	256.082	4.7427e-12	0.013518									256.082	11.6615	0.3905	256.082	256.082	0	yes		C10H9N8O, [M-H2O-H]-, score=0 // C2H15N10OP2, [M-H]-, score=0 // C8H7N11, [M-H2O-H]-, score=0 // C10H9N8O, [M-H]-, score=0 // C5H16N5O5P, [M-H2O-H]-, score=0 // C8H7N11, [M-H]-, score=0 // C11H15NO6, [M-H2O-H]-, score=0 // C5H16N5O5P, [M-H]-, score=0 // C9H13N4O5, [M-H2O-H]-, score=1 // C11H15NO6, [M-H]-, score=0 // C6H12N9OP, [M-H2O-H]-, score=0 // C9H13N4O5, [M-H]-, score=1 // C2H13N10O3S, [M-H…	C9H13N4O5			ok	ok		formula found but no structure	C9H13N4O5	from MS2	not enough KEGG hits from formulaes (>1)
3	EC	1	-	288.072	2.073e-11	0.059088									288.072	7.5513	-2.7771	288.072	288.072	0	yes		C10H9N8O3, [M-H2O-H]-, score=0 // C5H16N5O7P, [M-H]-, score=0 // C8H7N11O2, [M-H2O-H]-, score=0 // C10H9N8O3, [M-H]-, score=0 // C6H12N9O3P, [M-H2O-H]-, score=0 // C8H7N11O2, [M-H]-, score=0 // C11H15NO8, [M-H2O-H]-, score=0.8819 // C6H12N9O3P, [M-H]-, score=0 // C9H13N4O7, [M-H2O-H]-, score=0.1181 // C11H15NO8, [M-H]-, score=0.8819 // C7H18N2O8P, [M-H2O-H]-, score=0 // C9H13N4O7, [M-H]-, score=0…	C11H15NO8			ok	ok	1. SMILES: C=C(CO)C(C#N)OC1C(C(C(C(O1)C(=O)O)O)O)O, score: -439.4779 // 2. SMILES: C(C=C(CO)C#N)OC1C(C(C(C(O1)C(=O)O)O)O)O, score: -465.1784 // 3. SMILES: C(C1C(O1)(CO)C#N)OC2C(C(C(C(O2)C=O)O)O)O, score: -475.1481 // 4. SMILES: C(C1C(C(C(C(O1)OCC2C(O2)(C=O)C#N)O)O)O)O, score: -478.4458 // 5. SMILES: C1=C(C=C(C(=C1[N+](=O)[O-])O)O)C(OCCO)OCCO, score: -480.4486 // 6. SMILES: CC(=O)NC1C#CC(OC1C(C(CO…	1. KEGG: (C05537, C04462), HMDB: (12266), score: -515.4192, score position: 13 of 64	C11H15NO8	from MS2			A2
4	EC	2	+	93.0905	2.2208e-12	0.0077038			6	H2O adduct or loss	H2O adduct or loss	30:4, C4H10O, [M + H2O + H]+ || 31:4, C4H10O, [M + H2O + H]+ || 32:4, C4H10O, [M + H2O + H]+ || 13:7, C2H6O, [2M + H]+			93.0899	0.21981	-6.4453	93.0905	93.0905	0	yes		C2H10N3O, [M+H]+, score=1	C2H10N3O			ok	ok	no hits		C2H10N3O	from MS2	not enough KEGG hits from formulaes (>1)
5	EC	2	+	94.094	9.2978e-15	3.2253e-05	4	13C							94.0945	9.2985	5.3138	94.094	94.094	0	yes		no molecular formula found				ignore	no					not enough KEGG hits from formulaes (>1)
6	EC	2	+	111.102	1.1982e-11	0.041565			4	H2O adduct or loss	H2O adduct or loss							111.102	111.102	0	no		no molecular formula found				ok	no				from MS2	not enough KEGG hits from formulaes (>1)
7	EC	2	+	124.055	1.0678e-11	0.037042												124.055	124.055	0	no		C4H11O2S, [M+H]+, score=0.9437 // C4H13P2, [M+H]+, score=0.0563	C4H11O2S			ok	ok	no hits		C4H11O2S	from MS2	not enough KEGG hits from formulaes (>1)
8	EC	2	+	125.038	9.0985e-12	0.031562			9	H2O adduct or loss	H2O adduct or loss							125.038	125.038	0	no		C10H4, [M+H]+, score=0 // C2H10N2P2, [M-H2O+H]+, score=0 // C6H7NP, [M-H2O+H]+, score=1 // C10H4, [M-H2O+H]+, score=0 // C2H8N2O2S, [M+H]+, score=0 // C2H10N2P2, [M+H]+, score=0 // C6H7NP, [M+H]+, score=1	C6H7NP			ok	ok		formula found but no structure	C6H7NP	from MS2	not enough KEGG hits from formulaes (>1)
9	EC	2	+	143.049	3.2154e-12	0.011154			8	H2O adduct or loss	H2O adduct or loss							143.049	143.049	0	no		C10H6O, [M+H2O+H]+, score=0 // C2H12N2OP2, [M+H2O+H]+, score=0 // C6H9NOP, [M+H]+, score=1 // C10H6O, [M+H]+, score=0 // C4H7N4P, [M+H]+, score=0 // C6H9NOP, [M-H2O+H]+, score=1 // C10H6O, [M-H2O+H]+, score=0 // C4H7N4P, [M-H2O+H]+, score=0 // H10N5P2, [M+H]+, score=0 // C2H10N2O3S, [M+H2O+H]+, score=0 // C6H9NOP, [M+H2O+H]+, score=1 // H10N5P2, [M-H2O+H]+, score=0	C6H9NOP			ok	ok		formula found but no structure	C6H9NOP	from MS2	not enough KEGG hits from formulaes (>1)
10	EC	2	+	153.071	2.8827e-10	1												153.071	153.071	0	no		C12H8, [M+H]+, score=0 // C4H12N2O2S, [M+H]+, score=0 // C4H14N2P2, [M-H2O+H]+, score=0 // C12H8, [M-H2O+H]+, score=0 // C4H12N2O2S, [M-H2O+H]+, score=0 // C8H11NP, [M+H]+, score=1 // C4H12N2O2S, [M+H2O+H]+, score=0 // C4H14N2P2, [M+H]+, score=0 // C8H11NP, [M-H2O+H]+, score=1	C8H11NP			ok	ok		formula found but no structure	C8H11NP	from MS2	not enough KEGG hits from formulaes (>1)
11	EC	2	+	155.118	1.149e-11	0.039858						107:4, C8H12N2, [M + H2O + H]+			155.117	9.9113	-1.934	155.118	155.118	0	yes		C4H17N3OP, [M+H2O+H]+, score=0 // C6H12N5, [M-H2O+H]+, score=0 // C8H14N2O, [M+H]+, score=1 // C6H12N5, [M+H]+, score=0 // C8H14N2O, [M+H2O+H]+, score=1 // C8H14N2O, [M-H2O+H]+, score=1	C8H14N2O			ok	ok	1. SMILES: C=NCCCCCCN=C=O, score: -126.8242 // 2. SMILES: CCCCCC#CC(=O)NN, score: -129.9145 // 3. SMILES: C(CCCC(=O)N)CCC#N, score: -135.0133 // 4. SMILES: CCOC(=N)CCCCC#N, score: -139.4928 // 5. SMILES: CCCC(=NOC)CCC#N, score: -139.8887 // 6. SMILES: CC(=O)NN=C1CCCCC1, score: -141.0409 // 7. SMILES: CCC(=NOC)CCCC#N, score: -143.9311 // 8. SMILES: CC=CCCCC=NC(=O)N, score: -145.4668 // 9. SMILES: …	no KEGG/HMDB hits	C8H14N2O	from MS2	not enough KEGG hits from formulaes (>1)
12	EC	2	+	194.082	4.6992e-12	0.016301									194.081	53.0116	-3.6067	194.082	194.082	0	yes		C10H11NO3, [M+H2O+H]+, score=1 // C4H12N5O2P, [M-H2O+H]+, score=0 // C8H9N4O2, [M+H]+, score=0 // C10H11NO3, [M+H]+, score=1 // C6H14N2O3P, [M+H2O+H]+, score=0 // C8H9N4O2, [M-H2O+H]+, score=0 // C10H11NO3, [M-H2O+H]+, score=1 // C6H14N2O3P, [M+H]+, score=0 // CH9N10S, [M+H]+, score=0 // C4H12N5O2P, [M+H2O+H]+, score=0 // C6H14N2O3P, [M-H2O+H]+, score=0 // C4H12N5O2P, [M+H]+, score=0 // C8H9N4O2,…	C10H11NO3			ok	ok	1. SMILES: CC(=O)NC1=C(C=C(C=C1)OC)C=O, score: -149.7029 // 2. SMILES: CC(=O)NC1=C(C=CC(=C1)OC)C=O, score: -156.1505 // 3. SMILES: CC(=O)NC1=CC=C(C=C1)C(=O)CO, score: -163.7517 // 4. SMILES: CCOC(=O)C1=CC=CC=C1NC=O, score: -168.4142 // 5. SMILES: CC1=C(C=C(C=C1)C(=O)O)NC(=O)C, score: -168.6279 // 6. SMILES: CC1=C(C=CC(=C1)C(=O)O)NC(=O)C, score: -169.6166 // 7. SMILES: CCOC(=O)C1=CC=C(C=C1)NC=O, s…	1, HMDB: (32388), score: -188.041, score position: 44 of 4959 // 2. KEGG: (C06726), score: -206.6013, score position: 149 of 4959 // 3, HMDB: (13245), score: -232.2376, score position: 576 of 4959 // 4, HMDB: (13292), score: -236.8045, score position: 723 of 4959 // 5, HMDB: (11723), score: -237.2177, score position: 737 of 4959 // 6. KEGG: (C10581), score: -241.0617, score position: 845 of 4959 …	C10H11NO3	from MS2			A2
13	EC	3	-	163.06	9.0964e-09	1									163.06	42.8681	1.8398	163.06	163.06	0	yes		C4H10N3O4, [M-H2O-H]-, score=1 // C5H6N7, [M-H]-, score=0 // CH9N8P, [M-H2O-H]-, score=0 // C4H10N3O4, [M-H]-, score=1 // C6H12O5, [M-H2O-H]-, score=0 // CH9N8P, [M-H]-, score=0 // C5H6N7, [M-H2O-H]-, score=0 // C6H12O5, [M-H]-, score=0	C4H10N3O4			ok	ok		formula found but no structure	C4H10N3O4	from MS2	not enough formulaes from features (>1)
14	EC	4	+	164.107	1.8583e-11	1									164.107	609.195	0	164.107	164.107	0	yes		C10H13NO, [M+H2O+H]+, score=1 // C4H14N5P, [M-H2O+H]+, score=0 // C8H11N4, [M+H]+, score=0 // C10H13NO, [M+H]+, score=1 // C6H16N2OP, [M+H2O+H]+, score=0 // C8H11N4, [M-H2O+H]+, score=0 // C10H13NO, [M-H2O+H]+, score=1 // C6H16N2OP, [M+H]+, score=0 // C4H14N5P, [M+H]+, score=0 // C6H16N2OP, [M-H2O+H]+, score=0	C10H13NO			ok	ok	1. SMILES: CC1=CC(=C(C=C1)C)NC(=O)C, score: -85.9072 // 2. SMILES: CCC1=CC=CC=C1NC(=O)C, score: -87.7773 // 3. SMILES: CCC1=CC=C(C=C1)NC(=O)C, score: -89.2961 // 4. SMILES: CC1=CC(=C(C=C1)NC(=O)C)C, score: -96.1016 // 5. SMILES: CCN(C1=CC=CC=C1)C(=O)C, score: -103.3842 // 6. SMILES: CC1=C(C(=CC=C1)C)NC(=O)C, score: -107.4084 // 7. SMILES: CC1=C(C=C(C=C1)NC(=O)C)C, score: -109.4161 // 8. SMILES: C…	1. KEGG: (C11487), score: -144.3779, score position: 45 of 4793 // 2. KEGG: (C06746), score: -147.7492, score position: 61 of 4793 // 3, HMDB: (61786), score: -182.0297, score position: 475 of 4793 // 4, HMDB: (41927), score: -190.702, score position: 624 of 4793 // 5. KEGG: (C04351), score: -196.5236, score position: 751 of 4793 // 6, HMDB: (40025), score: -204.5067, score position: 935 of 4793 …	C10H13NO	from MS2			A2
15	EC	5	+	79.075	4.301e-13	1			16	H2O adduct or loss	H2O adduct or loss	26:4, C3H8O, [M + H2O + H]+			79.0735	0.36504	-18.9693	79.075	79.075	0	yes		C3H10O2, [M+H2O+H]+, score=0.1447 // CH8N3O, [M+H]+, score=0.8553 // CH8N3O, [M-H2O+H]+, score=0.8553	CH8N3O			ok	ok		formula found but no structure	CH8N3O	from MS2	not enough KEGG hits from formulaes (>1)
16	EC	5	+	97.0855	1.6769e-13	0.38988			15	H2O adduct or loss	H2O adduct or loss				97.0836	17.6351	-19.5704	97.0855	97.0855	0	yes		CH10N3O2, [M+H2O+H]+, score=1	CH10N3O2			ok	ok		formula found but no structure	CH10N3O2	from MS2	not enough KEGG hits from formulaes (>1)
17	EC	5	+	107.106	7.3095e-15	0.016995						64:4, C5H12O, [M + H2O + H]+ || 65:4, C5H12O, [M + H2O + H]+ || 66:4, C5H12O, [M + H2O + H]+						107.106	107.106	0	no		C3H12N3O, [M+H]+, score=0.904 // CH10N6, [M+H]+, score=0.096	C3H12N3O			ok	ok	no hits		C3H12N3O	from MS2	not enough KEGG hits from formulaes (>1)
18	EC	6	-	208.025	1.8939e-09	1									208.025	40.1801	-1.4421	208.025	208.025	0	yes		C3H8N5O4P, [M-H2O-H]-, score=0 // C5H10N2O5P, [M-H]-, score=0 // C8HN8, [M-H]-, score=0 // C3H8N5O4P, [M-H]-, score=0 // C7H15OP2S, [M-H2O-H]-, score=0 // C9H7NO5, [M-H2O-H]-, score=1 // C4H4N9P, [M-H2O-H]-, score=0 // C7H15OP2S, [M-H]-, score=0 // C9H7NO5, [M-H]-, score=1 // C4H4N9P, [M-H]-, score=0 // C7H5N4O4, [M-H2O-H]-, score=0 // H5N10O2S, [M-H]-, score=0 // C5H10N2O5P, [M-H2O-H]-, score=0 …	C9H7NO5			ok	ok	1. SMILES: C1=CC(=C(C2=C1NC(=O)C(=C2O)O)O)O, score: -378.2932 // 2. SMILES: C1=CC(=C(C2=C(C(=O)NC(=C21)O)O)O)O, score: -378.4515 // 3. SMILES: C1C(O1)C(=O)OC2=CC=C(C=C2)[N+](=O)[O-], score: -406.616 // 4. SMILES: C1COC2=C(O1)C=C(C(=C2)[N+](=O)[O-])C=O, score: -415.2294 // 5. SMILES: C1CC(=O)C2=C(C(=C(C=C21)O)O)[N+](=O)[O-], score: -427.0645 // 6. SMILES: C1=CC=C(C(=C1)C2C(O2)C(=O)O)[N+](=O)[O-], …	no KEGG/HMDB hits	C9H7NO5	from MS2	not enough formulaes from features (>1)
19	HI	1	-	347.113	2.7597e-12	1												347.113	347.113	0	no		C10H24N2O9S, [M-H2O-H]-, score=0 // C13H17N8O2P, [M-H]-, score=0 // C8H24N5O6P2, [M-H2O-H]-, score=0 // C10H24N2O9S, [M-H]-, score=0 // C16H18N3O6, [M-H2O-H]-, score=1 // C8H24N5O6P2, [M-H]-, score=0 // C11H20N6O5S, [M-H2O-H]-, score=0 // C16H18N3O6, [M-H]-, score=1 // C9H18N9O4S, [M-H2O-H]-, score=0 // C11H20N6O5S, [M-H]-, score=0 // C6H22N8O5P2, [M-H2O-H]-, score=0 // C9H18N9O4S, [M-H]-, score=…	C16H18N3O6			ok	ok	1. SMILES: CC1=C(C(=O)C2=C(C1=O)N3CC4C(C3([C]2COC(=O)N)O)N4C)OC, score: -732.3762 // 2. SMILES: CC1=C(C(=O)C2=C(C1=O)N3CC4C(C3([C]2COC(=O)N)OC)N4)OC, score: -745.4165	no KEGG/HMDB hits	C16H18N3O6	from MS2	not enough KEGG hits from formulaes (>1)
20	HI	1	-	379.077	1.4813e-12	0.53676									379.078	11.9025	0.2638	379.077	379.077	0	yes		C10H17N6O8P, [M-H2O-H]-, score=0.0005 // C14H14N5O8, [M-H]-, score=0 // C8H20N4O11S, [M-H2O-H]-, score=0 // C10H17N6O8P, [M-H]-, score=0.0005 // C15H10N9O4, [M-H2O-H]-, score=0 // C8H20N4O11S, [M-H]-, score=0 // C12H19N3O9P, [M-H2O-H]-, score=0 // C15H10N9O4, [M-H]-, score=0 // C9H16N8O7S, [M-H2O-H]-, score=0 // C12H19N3O9P, [M-H]-, score=0 // C16H16N2O9, [M-H2O-H]-, score=0.9995 // C9H16N8O7S, […	C16H16N2O9			ok	ok	1. SMILES: C1=CC(=C(C=C1O)O)C(=O)OCC2C(C(C(O2)N3C=CC(=O)NC3=O)O)O, score: -494.145 // 2. SMILES: CC1(OC(=O)C(=CC2=CC(=C(C(=C2)[N+](=O)[O-])O)[N+](=O)[O-])C(=O)O1)C(C)(C)C, score: -502.738 // 3. SMILES: COC1=CC(=CC(=C1OC)OC)NC(=O)COC(=O)C2=CC=C(O2)[N+](=O)[O-], score: -510.3697 // 4. SMILES: C1=CC(=C(C(=C1)CNC(=CC(=O)O)C(=O)O)O)CNC(=CC(=O)O)C(=O)O, score: -512.7496 // 5. SMILES: C1=COC(=C(C1=O)O)C…	no KEGG/HMDB hits	C16H16N2O9	from MS2	not enough KEGG hits from formulaes (>1)
21	HI	1	-	379.111	7.2429e-13	0.26245									379.114	19.0683	6.3306	379.111	379.111	0	yes		C10H20N8O6S, [M-H2O-H]-, score=0.0005 // C13H23N3O8P, [M-H]-, score=0 // C8H26N7O4S3, [M-H2O-H]-, score=0 // C10H20N8O6S, [M-H]-, score=0.0005 // C15H18N5O7, [M-H2O-H]-, score=0.7437 // C8H26N7O4S3, [M-H]-, score=0 // C11H21N6O7P, [M-H2O-H]-, score=0.001 // C15H18N5O7, [M-H]-, score=0.7437 // C9H24N4O10S, [M-H2O-H]-, score=0 // C11H21N6O7P, [M-H]-, score=0.001 // C17H20N2O8, [M-H2O-H]-, score=0.2…	C15H18N5O7			ok	ok		formula found but no structure	C15H18N5O7	from MS2	not enough KEGG hits from formulaes (>1)
22	HI	1	-	380.084	1.1607e-13	0.042058									380.085	1.3745	4.4727	380.084	380.084	0	yes		C10H11N11O6, [M-H2O-H]-, score=0.0337 // C12H16N9O2PS, [M-H]-, score=0.006 // C23H13N2O4, [M-H2O-H]-, score=0.0085 // C10H11N11O6, [M-H]-, score=0.0337 // C15H17N4O6S, [M-H2O-H]-, score=0.0035 // C23H13N2O4, [M-H]-, score=0.0085 // C10H19N7O5S2, [M-H2O-H]-, score=0.0251 // C15H17N4O6S, [M-H]-, score=0.0035 // C7H13N10O9, [M-H2O-H]-, score=0.0025 // C10H19N7O5S2, [M-H]-, score=0.0251 // C18H15N5O3…	C11H20N5O6PS			ok	ok	1. SMILES: CN(C)S(=O)(=O)N1CCN(CC1)C2=NC(=NC=C2)COP(=O)(O)O, score: -254.1478		C11H20N5O6PS	from MS2	not enough KEGG hits from formulaes (>1)
23	HI	2	-	197.053	5.2633e-11	1									197.052	40.7137	-1.5224	197.053	197.053	0	yes		C13H11P, [M-H]-, score=0 // C3H10N4O6, [M-H2O-H]-, score=1 // C9H12NO2S, [M-H2O-H]-, score=0 // C2H12N7S2, [M-H2O-H]-, score=0 // C3H10N4O6, [M-H]-, score=1 // C9H12NO2S, [M-H]-, score=0 // C2H12N7S2, [M-H]-, score=0 // C5H15N2O2PS, [M-H2O-H]-, score=0 // C9H14NP2, [M-H]-, score=0 // C2H4N11O, [M-H2O-H]-, score=0 // C5H15N2O2PS, [M-H]-, score=0 // C2H4N11O, [M-H]-, score=0 // C5H17N2P3, [M-H]-, s…	C3H10N4O6			ok	ok		formula found but no structure	C3H10N4O6	from MS2	not enough KEGG hits from formulaes (>1)
24	HI	2	-	281.092	6.3174e-12	0.12003									281.092	150.936	-0.71151	281.092	281.092	0	yes		C10H15N6O2P, [M-H2O-H]-, score=0 // C14H12N5O2, [M-H]-, score=0 // C6H18N7O2P2, [M-H2O-H]-, score=0 // C10H15N6O2P, [M-H]-, score=0 // C16H14N2O3, [M-H2O-H]-, score=1 // C6H18N7O2P2, [M-H]-, score=0 // C10H23N2OPS2, [M-H2O-H]-, score=0 // C16H14N2O3, [M-H]-, score=1 // C8H18N4O5S, [M-H2O-H]-, score=0 // C10H23N2OPS2, [M-H]-, score=0 // C4H16N10OP2, [M-H2O-H]-, score=0 // C8H18N4O5S, [M-H]-, score…	C16H14N2O3			ok	ok	1. SMILES: C1=CC(=CC(=C1)NC(=O)C2=CC(=C(C=C2)O)O)C#CCN, score: -324.516 // 2. SMILES: C1=CC=C(C(=C1)C#CCN)NC(=O)C2=CC(=C(C=C2)O)O, score: -324.7841 // 3. SMILES: C1CC1(C2=CC=CC=C2)C(=O)NC3=CC(=CC=C3)[N+](=O)[O-], score: -328.1512 // 4. SMILES: CC(C1=CC=CC(=C1)C#N)NC(=O)C2=CC(=C(C=C2)O)O, score: -329.1176 // 5. SMILES: C1=CC(=CC=C1C#CCN)NC(=O)C2=CC(=C(C=C2)O)O, score: -330.3995 // 6. SMILES: C=C(C…	1. KEGG: (C12118), score: -448.9959, score position: 2220 of 6766	C16H14N2O3	from MS2			A2
25	HI	2	-	328.101	3.8455e-13	0.0073063									328.103	0.90655	4.5718	328.101	328.101	0	yes		C10H15N7O6, [M-H2O-H]-, score=0.006 // C11H21O11, [M-H]-, score=0 // C6H18N8O6P, [M-H2O-H]-, score=0 // C10H15N7O6, [M-H]-, score=0.006 // C12H17N4O7, [M-H2O-H]-, score=0.9508 // C6H18N8O6P, [M-H]-, score=0 // C10H23N3O5S2, [M-H2O-H]-, score=0 // C12H17N4O7, [M-H]-, score=0.9508 // C7H14N12O2P, [M-H2O-H]-, score=0 // C10H23N3O5S2, [M-H]-, score=0 // C12H20N5O2PS, [M-H2O-H]-, score=0 // C7H14N12O2…	C12H17N4O7			ok	ok		formula found but no structure	C12H17N4O7	from MS2	not enough KEGG hits from formulaes (>1)
26	HI	2	-	349.103	4.1731e-13	0.0079287									349.103	42.8387	2.578	349.103	349.103	0	yes		C10H19N6O6P, [M-H2O-H]-, score=0 // C14H16N5O6, [M-H]-, score=0 // C8H22N4O9S, [M-H2O-H]-, score=0 // C10H19N6O6P, [M-H]-, score=0 // C14H24NO5S2, [M-H2O-H]-, score=0 // C8H22N4O9S, [M-H]-, score=0 // C10H24NO10S, [M-H2O-H]-, score=0 // C14H24NO5S2, [M-H]-, score=0 // C8H24N4O7P2, [M-H2O-H]-, score=0 // C10H24NO10S, [M-H]-, score=0 // C16H18N2O7, [M-H2O-H]-, score=0 // C8H24N4O7P2, [M-H]-, score=…	multiple adduct free features with the same score			ok	no			multiple adduct free features with the same score	from MS2	not enough KEGG hits from formulaes (>1)
27	HI	2	-	359.087	3.3264e-12	0.063199									359.088	0.46593	2.2279	359.087	359.087	0	yes		C10H21N2O10P, [M-H2O-H]-, score=0.0035 // C11H25N2O5PS2, [M-H]-, score=0.5106 // C17H16N2O7, [M-H2O-H]-, score=0.0286 // C10H21N2O10P, [M-H]-, score=0.0035 // C12H26O6P2S, [M-H2O-H]-, score=0.0216 // C17H16N2O7, [M-H]-, score=0.0286 // C10H24N4O4S3, [M-H2O-H]-, score=0.001 // C12H26O6P2S, [M-H]-, score=0.0216 // C29H12, [M-H]-, score=0.0116 // C10H24N4O4S3, [M-H]-, score=0.001 // C13H12N8O5, [M-H…	C11H25N2O5PS2			ok	ok	1. SMILES: CCCCCSP(=O)(N(C)C(=O)COC)N(C)S(=O)(=O)C, score: -308.161 // 2. SMILES: CCCC(C)OP(=S)(N(C)C(=O)COC)N(C)S(=O)(=O)C, score: -312.6917	no KEGG/HMDB hits	C11H25N2O5PS2	from MS2	not enough KEGG hits from formulaes (>1)
28	HI	3	-	221.051	3.2874e-11	1									221.049	81.5498	-9.0477	221.051	221.051	0	yes		C10H11N2O2P, [M-H2O-H]-, score=0 // C6H14N3O2P2, [M-H2O-H]-, score=0 // C9H18S3, [M-H2O-H]-, score=0 // C10H11N2O2P, [M-H]-, score=0 // C6H14N3O2P2, [M-H]-, score=0 // C9H18S3, [M-H]-, score=0 // C14H8NO2, [M-H2O-H]-, score=0 // C7H8N7S, [M-H2O-H]-, score=0 // CH6N10O4, [M-H2O-H]-, score=0 // C14H8NO2, [M-H]-, score=0 // C7H8N7S, [M-H]-, score=0 // CH6N10O4, [M-H]-, score=0 // C3H11N8PS, [M-H2O-H…	C8H14O5S			ok	ok	1. SMILES: CSCCCC(C(C(=O)O)O)C(=O)O, score: -232.1518 // 2. SMILES: CS(=O)(=O)C1CCCC1C(C(=O)O)O, score: -241.7515 // 3. SMILES: CSCCCC(CC(=O)O)(C(=O)O)O, score: -262.878 // 4. SMILES: CC(CC(CC(=O)O)(C(=O)O)O)SC, score: -268.0874 // 5. SMILES: COC(CCC(=O)O)C(CS)C(=O)O, score: -271.2085 // 6. SMILES: CS(=O)(=O)OC1(CCCCC1)C(=O)O, score: -279.3342 // 7. SMILES: CC(=O)SCCC(C(C(=O)CO)O)O, score: -288.1…	1. KEGG: (C17215), score: -232.1518, score position: 1 of 420 // 2. KEGG: (C17214), score: -262.878, score position: 3 of 420	C8H14O5S	from MS2			A1
29	HI	3	-	282.096	4.084e-12	0.12423									282.096	58.6492	-2.1269	282.096	282.096	0	yes		C10H19O9, [M-H2O-H]-, score=0 // C11H23O4S2, [M-H]-, score=0 // C5H16N8O4P, [M-H2O-H]-, score=0 // C10H19O9, [M-H]-, score=0 // C17H17NOS, [M-H2O-H]-, score=0 // C5H16N8O4P, [M-H]-, score=0 // C10H24NO2P3, [M-H2O-H]-, score=0 // C17H17NOS, [M-H]-, score=0 // C9H13N7O4, [M-H2O-H]-, score=1 // C10H24NO2P3, [M-H]-, score=0 // C2H13N13O2S, [M-H2O-H]-, score=0 // C9H13N7O4, [M-H]-, score=1 // C11H15N4…	C9H13N7O4			ok	ok	1. SMILES: C1=NC2=C(C(=N1)NN)N=NN2C3C(C(C(O3)CO)O)O, score: -316.0775 // 2. SMILES: C(C1C(C(C(O1)N2C3=C(N=C(N=C3N)N)N=N2)O)O)O, score: -317.7801 // 3. SMILES: C(C1C(C(C(O1)N2N=C3C(=NC(=NC3=N2)N)N)O)O)O, score: -319.3348 // 4. SMILES: C(C1C(C(C(O1)N2C3=C(C(=NC(=N3)N)N)N=N2)O)O)O, score: -319.7865 // 5. SMILES: C1=NC2=C(N1C3C(C(C(O3)CO)O)O)N=NN=C2NN, score: -322.8297 // 6. SMILES: C(C1C(C(C(O1)C2=N…	no KEGG/HMDB hits	C9H13N7O4	from MS2	not enough formulaes from features (>1)
30	HI	4	-	128.035	3.7742e-09	1									128.035	1924.94	3.1242	128.035	128.035	0	yes		C3H5N4O2, [M-H2O-H]-, score=1 // C5H7NO3, [M-H2O-H]-, score=0 // C3H5N4O2, [M-H]-, score=1 // C5H7NO3, [M-H]-, score=0	C3H5N4O2			ok	ok		formula found but no structure	C3H5N4O2	from MS2	not enough formulaes from features (>1)
31	HI	4	-	153.03	1.6666e-09	0.44157									153.03	145.311	1.9604	153.03	153.03	0	yes		C2H9N3O3P, [M-H2O-H]-, score=0 // C4H4N5O2, [M-H]-, score=0 // H7N6O2P, [M-H2O-H]-, score=0 // C2H9N3O3P, [M-H]-, score=0 // C6H6N2O3, [M-H2O-H]-, score=1 // H7N6O2P, [M-H]-, score=0 // C4H4N5O2, [M-H2O-H]-, score=0 // C6H6N2O3, [M-H]-, score=1	C6H6N2O3			ok	ok	1. SMILES: C1=CC=C(C=C1)O[N-][N+](=O)[O-], score: -251.4338 // 2. SMILES: C1=CC(=C(C=C1[N+](=O)[O-])N)O, score: -256.8035 // 3. SMILES: C1=CC(=C(C=C1O)N)[N+](=O)[O-], score: -256.8431 // 4. SMILES: C1=CC(=CC=C1[N+](=O)[O-])ON, score: -257.5433 // 5. SMILES: C1=CC(=CC(=C1)ON)[N+](=O)[O-], score: -261.2911 // 6. SMILES: C1=CC(=CC=C1N)O[N+](=O)[O-], score: -262.1421 // 7. SMILES: C1=CC(=CC(=C1)O)N[N…	1. KEGG: (C19321), score: -256.8035, score position: 2 of 875 // 2. KEGG: (C19322), score: -268.1084, score position: 13 of 875 // 3. KEGG: (C19323), score: -276.0633, score position: 25 of 875 // 4. KEGG: (C03762), score: -409.7909, score position: 300 of 875 // 5. KEGG: (C03277), score: -419.1254, score position: 362 of 875	C6H6N2O3	from MS2			A2
32	PA	1	+	68.049	3.5023e-12	0.00072284						35:1, C4H5N, [M + H]+			68.0493	1057.13	4.4086	68.049	68.049	0	yes		C4H5N, [M+H]+, score=1 // C4H5N, [M-H2O+H]+, score=1	C4H5N			ok	ok	1. SMILES: C1=CNC=C1, score: -105.9561 // 2. SMILES: C1=C[N-]C=C1, score: -126.5646 // 3. SMILES: C1=CN[C-]=C1, score: -129.6404 // 4. SMILES: C1CNC#C1, score: -167.8352 // 5. SMILES: C1C#CCN1, score: -172.1323 // 6. SMILES: C=CCC#N, score: -175.6711 // 7. SMILES: C#CCC=N, score: -187.625 // 8. SMILES: C1C=C=CN1, score: -188.4257 // 9. SMILES: C#CC1CN1, score: -190.6883 // 10. SMILES: C=CC=C=N, s…	1. KEGG: (C19907), HMDB: (35924), score: -105.9561, score position: 1 of 67 // 2, HMDB: (31323), score: -175.6711, score position: 6 of 67	C4H5N	from MS2			A1
33	PA	1	+	69.851	7.5697e-14	1.5623e-05									69.8508	0.41195	-2.8632	69.851	69.851	0	yes		no molecular formula found				ok	no				from MS2	not enough formulaes from features (>1)
34	PA	1	+	70.0645	4.8452e-09	1						39:1, C4H7N, [M + H]+			70.0648	164064	4.2818	70.0645	70.0645	0	yes		C4H7N, [M+H]+, score=1 // C4H7N, [M-H2O+H]+, score=1	C4H7N			ok	ok	1. SMILES: C1C[C]NC1, score: -69.2269 // 2. SMILES: C1CNC[CH+]1, score: -90.3075 // 3. SMILES: C1C[N-]C[CH+]1, score: -115.9328 // 4. SMILES: C1C2CC1N2, score: -122.4783 // 5. SMILES: C1CC2C1N2, score: -124.2468 // 6. SMILES: C1CC=NC1, score: -135.9995 // 7. SMILES: C#CCCN, score: -136.6321 // 8. SMILES: C1C=CCN1, score: -138.6592 // 9. SMILES: C1CC([CH+]1)N, score: -139.5174 // 10. SMILES: C=CC1…	1. KEGG: (C15668), HMDB: (12497, 60246), score: -135.9995, score position: 6 of 106 // 2. KEGG: (C02420), score: -215.4743, score position: 88 of 106	C4H7N	from MS2			A2
35	PA	1	+	71.068	6.5738e-12	0.0013568									71.0682	5232.77	2.8142	71.068	71.068	0	yes		no molecular formula found				ok	no				from MS2	not enough formulaes from features (>1)
36	PA	2	-	114.019	1.4702e-08	1						42:13, C4H8N2O3, [M - NH3 - H]-			114.018	369.878	-5.2623	114.019	114.019	0	yes		C2H3N4O2, [M-H]-, score=1	C2H3N4O2			ok	ok	no hits		C2H3N4O2	from MS2	not enough KEGG hits from formulaes (>1)
37	PA	2	-	178.034	1.0151e-09	0.069048									178.034	3.2239	-2.8085	178.034	178.034	0	yes		C2HN11, [M-H2O-H]-, score=0 // C5H12N2OPS, [M-H2O-H]-, score=0 // CH5N7O4, [M-H2O-H]-, score=0 // C2HN11, [M-H]-, score=0 // C5H12N2OPS, [M-H]-, score=0 // CH5N7O4, [M-H]-, score=0 // C3H7N4O5, [M-H2O-H]-, score=1 // C9H9NOS, [M-H2O-H]-, score=0 // C3H7N4O5, [M-H]-, score=1 // C9H9NOS, [M-H]-, score=0	C3H7N4O5			ok	ok		formula found but no structure	C3H7N4O5	from MS2	not enough KEGG hits from formulaes (>1)
38	PA	2	-	199.034	1.4693e-10	0.0099942									199.033	0.54128	-4.0194	199.034	199.034	0	yes		C2H5N10P, [M-H2O-H]-, score=0 // C5H6N5O4, [M-H2O-H]-, score=0 // C9H13OPS, [M-H2O-H]-, score=0 // C2H5N10P, [M-H]-, score=0 // C5H6N5O4, [M-H]-, score=0 // C9H13OPS, [M-H]-, score=0 // C3H11N3O5P, [M-H2O-H]-, score=0.0075 // C6H2N9, [M-H2O-H]-, score=0 // CH9N6O4P, [M-H2O-H]-, score=0 // C3H11N3O5P, [M-H]-, score=0.0075 // C6H2N9, [M-H]-, score=0 // CH9N6O4P, [M-H]-, score=0 // C5H16NOP2S, [M-H2…	C7H8N2O5			ok	ok	1. SMILES: COC1=C(C=C(C=C1)N(O)O)[N+](=O)[O-], score: -336.3126 // 2. SMILES: CC1=CC(=C(C(=C1)[N+](=O)[O-])O)N(O)O, score: -338.1234 // 3. SMILES: COC1=[N+](C=C(C(=C1)[N+](=O)[O-])OC)[O-], score: -399.0059 // 4. SMILES: CC1(C=CC=CC1([N+](=O)[O-])O)[N+](=O)[O-], score: -412.1747 // 5. SMILES: C1CC1(C(=O)C2(CC2)[N+](=O)[O-])[N+](=O)[O-], score: -417.4825 // 6. SMILES: COC1(C=CC=CC1[N+](=O)[O-])[N+]…	no KEGG/HMDB hits	C7H8N2O5	from MS2	not enough KEGG hits from formulaes (>1)
39	PA	3	+	84.0805	3.3289e-11	0.038543									84.0803	15147.8	-2.3787	84.0805	84.0805	0	yes		C5H9N, [M+H]+, score=1 // C5H9N, [M-H2O+H]+, score=1	C5H9N			ok	ok	1. SMILES: C1CNCC[CH+]1, score: -53.6154 // 2. SMILES: C1C[N-]CC[CH+]1, score: -73.5923 // 3. SMILES: C1C[CH+]C[N-]C1, score: -83.5995 // 4. SMILES: C1CC[N+]CC1, score: -86.9714 // 5. SMILES: [CH2+]C1CCCN1, score: -96.3042 // 6. SMILES: [CH]CC1CCN1, score: -100.8273 // 7. SMILES: C#CCCCN, score: -103.5103 // 8. SMILES: [CH]C1CCCN1, score: -103.6303 // 9. SMILES: CC#CCCN, score: -116.6673 // 10. S…	1. KEGG: (C06181), score: -120.9883, score position: 11 of 297 // 2, HMDB: (40173), score: -131.5872, score position: 20 of 297 // 3. KEGG: (C20808), score: -138.5458, score position: 24 of 297 // 4. KEGG: (C06178), HMDB: (60253), score: -178.7445, score position: 100 of 297 // 5. KEGG: (C21525), score: -204.2027, score position: 165 of 297 // 6, HMDB: (33529), score: -249.8344, score position: 2…	C5H9N	from MS2			A2
40	PA	3	+	124.038	8.6369e-10	1									124.039	51.3427	7.2558	124.038	124.038	0	yes		C2H8N2O2P, [M+H2O+H]+, score=0 // C2H8N2O2P, [M-H2O+H]+, score=0 // C6H5NO2, [M-H2O+H]+, score=1 // C2H8N2O2P, [M+H]+, score=0 // C6H5NO2, [M+H]+, score=1	C6H5NO2			ok	ok	1. SMILES: C1=CC=NC(=C1)C(=O)O, score: -70.2106 // 2. SMILES: C1=CC(=CN=C1)C(=O)O, score: -98.2318 // 3. SMILES: C1=CC(=[C-]N=C1)C(=O)O, score: -99.3038 // 4. SMILES: C1=CN=CC=C1C(=O)O, score: -107.5761 // 5. SMILES: COC(=O)C1=CC=[C+]N1, score: -132.1672 // 6. SMILES: C1=CC=[N+](C=C1)C(=O)O, score: -134.7769 // 7. SMILES: C1=C(NC(=C1)C=O)C=O, score: -135.4473 // 8. SMILES: C1=CC(=NC=C1O)C=O, scor…	1. KEGG: (C10164), HMDB: (2243), score: -70.2106, score position: 1 of 310 // 2. KEGG: (C00253), HMDB: (1488), score: -98.2318, score position: 2 of 310 // 3. KEGG: (C07446), HMDB: (60665), score: -107.5761, score position: 4 of 310 // 4. KEGG: (C06813), HMDB: (41950), score: -166.042, score position: 23 of 310 // 5, HMDB: (null), score: -254.3966, score position: 118 of 310	C6H5NO2	from MS2			A1
41	PA	4	+	139.123	2.21e-11	0.0026884						39:7, C4H7N, [2M + H]+			139.121	1.8221	-7.9067	139.123	139.123	0	yes		C8H14N2, [M+H]+, score=1 // C8H14N2, [M-H2O+H]+, score=1	C8H14N2			ok	ok	1. SMILES: CCCCC1=CN=CN1C, score: -107.1955 // 2. SMILES: CCCCC1=CN(C=N1)C, score: -107.6406 // 3. SMILES: CCCN1C=NC=C1CC, score: -117.4364 // 4. SMILES: CCCCN1C=C(N=C1)C, score: -117.5718 // 5. SMILES: CCCC1=CN(C=N1)CC, score: -118.4297 // 6. SMILES: CCCC1=C(N=CN1C)C, score: -123.1949 // 7. SMILES: CCCC1=C(N(C=N1)C)C, score: -123.1949 // 8. SMILES: CCCCN1C=NC=C1C, score: -123.2356 // 9. SMILES: …	no KEGG/HMDB hits	C8H14N2	from MS2	not enough KEGG hits from formulaes (>1)
42	PA	4	-	98.0245	8.2206e-09	1												98.0245	98.0245	0	no		C4H5NO2, [M-H]-, score=1	C4H5NO2			ok	ok	no hits		C4H5NO2	from MS2	not enough KEGG hits from formulaes (>1)
43	SA	1	+	106.085	2.5739e-10	0.90525									106.086	14.8409	2.8279	106.085	106.085	0	yes		C2H9N4O, [M+H]+, score=0 // C4H11NO2, [M+H2O+H]+, score=1 // C4H11NO2, [M-H2O+H]+, score=1 // C2H9N4O, [M-H2O+H]+, score=0 // C4H11NO2, [M+H]+, score=1	C4H11NO2			ok	ok	1. SMILES: [CH2-][NH2+]C(CO)CO, score: -74.8736 // 2. SMILES: CC(CO)(CO)N, score: -77.3654 // 3. SMILES: C(C(CO)CO)N, score: -86.6279 // 4. SMILES: CNC(CO)CO, score: -87.9774 // 5. SMILES: C[N-]C(CO)CO, score: -101.4473 // 6. SMILES: C(CO)NCCO, score: -101.7763 // 7. SMILES: CC(CO)NOC, score: -104.9532 // 8. SMILES: CCONCCO, score: -105.3434 // 9. SMILES: CC(C)(CO)NO, score: -109.6543 // 10. SMIL…	1. KEGG: (C11260), score: -77.3654, score position: 2 of 225 // 2. KEGG: (C06772), HMDB: (4437), score: -101.7763, score position: 6 of 225	C4H11NO2	from MS2			A2
44	SA	1	+	177.07	3.6486e-12	0.012832												177.07	177.07	0	no		C10H11NP, [M+H]+, score=0 // C6H12N2O2S, [M+H2O+H]+, score=1 // C6H14N2P2, [M-H2O+H]+, score=0 // C10H11NP, [M-H2O+H]+, score=0 // C6H12N2O2S, [M+H]+, score=1 // H10N5O6, [M+H2O+H]+, score=0 // C14H8, [M+H]+, score=0 // C6H12N2O2S, [M-H2O+H]+, score=1 // C14H8, [M-H2O+H]+, score=0 // C6H14N2P2, [M+H]+, score=0	C6H12N2O2S			ok	ok	1. SMILES: C#CCCCCNS(=O)(=O)N, score: -122.6049 // 2. SMILES: CC#CCCNS(=O)(=O)NC, score: -126.9679 // 3. SMILES: CNS(=O)(=O)NCCCC#C, score: -130.435 // 4. SMILES: CCCNS(=O)(=O)NCC#C, score: -131.026 // 5. SMILES: CCC(CC#C)NS(=O)(=O)N, score: -131.1309 // 6. SMILES: CCCC(C#C)NS(=O)(=O)N, score: -131.2649 // 7. SMILES: C1CC1NS(=O)(=O)NC2CC2, score: -131.4994 // 8. SMILES: CCNS(=O)(=O)NCCC#C, score:…	no KEGG/HMDB hits	C6H12N2O2S	from MS2	not enough KEGG hits from formulaes (>1)
45	SA	1	-	151.997	2.8433e-10	1												151.997	151.997	0	no		C3H5O7, [M-H2O-H]-, score=0.9995 // C3H5O7, [M-H]-, score=0.9995 // C4H9O2S2, [M-H]-, score=0 // C4HN4O3, [M-H]-, score=0 // H4N5O3P, [M-H]-, score=0.0005	C3H5O7			ok	ok		formula found but no structure	C3H5O7	from MS2	not enough KEGG hits from formulaes (>1)
46	SA	2	+	149.039	1.8927e-11	1			48	C2H5OH loss	ethyl ether or ester				149.041	0.66738	10.7354	149.039	149.039	0	yes		C4H10N2P2, [M+H]+, score=NaN	failed because no formulae with Zodiac Score found			ok	no			failed because no formulae with Zodiac Score found	from MS2	not enough KEGG hits from formulaes (>1)
47	SA	2	+	191.023	1.3736e-11	0.72574			51	H2O adduct or loss	H2O adduct or loss							191.023	191.023	0	no		C10N5, [M+H]+, score=NaN // C3H10O7S, [M+H2O+H]+, score=NaN // C6H3N6P, [M+H]+, score=NaN // C2H12N3OS3, [M+H2O+H]+, score=NaN // C3H12O5P2, [M+H2O+H]+, score=NaN // CH10N3O4P2, [M+H]+, score=NaN // C2H4N7O2S, [M+H]+, score=NaN // C4H6N4O3S, [M+H]+, score=NaN // C2H6N7P2, [M+H]+, score=NaN // C5H7N2O4P, [M+H]+, score=NaN	failed because no formulae with Zodiac Score found			ok	no			failed because no formulae with Zodiac Score found	from MS2	not enough KEGG hits from formulaes (>1)
48	SA	2	+	195.081	1.1607e-11	0.61322									195.08	3.3918	-4.1009	195.081	195.081	0	yes		C10H13NOP, [M+H]+, score=NaN // C14H10O, [M+H]+, score=NaN // C6H14N2O3S, [M+H]+, score=NaN // C12H8N3, [M+H]+, score=NaN // C4H14N5P2, [M+H]+, score=NaN // C8H11N4P, [M+H]+, score=NaN	failed because no formulae with Zodiac Score found			ok	no			failed because no formulae with Zodiac Score found	from MS2	not enough KEGG hits from formulaes (>1)
49	SA	2	+	197.077	1.164e-11	0.61498	48	34S										197.077	197.077	0	no		C2H11N7O2P, [M+H]+, score=NaN // C6H16N2OS2, [M+H]+, score=NaN // C6H8N6O2, [M+H]+, score=NaN // C7H19P3, [M+H]+, score=NaN // H9N10OP, [M+H]+, score=NaN	failed because no formulae with Zodiac Score found			ignore	no					not enough KEGG hits from formulaes (>1)
50	SA	2	+	201.07	1.6532e-12	0.087346			53	C2H5OH loss	ethyl ether or ester				201.069	0.30243	-3.4814	201.07	201.07	0	yes		C12H11NP, [M+H]+, score=NaN // C2H10N5O6, [M+H]+, score=NaN // C8H12N2O2S, [M+H]+, score=NaN // CH12N8S2, [M+H]+, score=NaN // H8N8O5, [M+H]+, score=NaN // C16H8, [M+H]+, score=NaN // C4H15N3O2PS, [M+H]+, score=NaN // C8H14N2P2, [M+H]+, score=NaN // CH4N12O, [M+H]+, score=NaN	failed because no formulae with Zodiac Score found			ok	no			failed because no formulae with Zodiac Score found	from MS2	not enough KEGG hits from formulaes (>1)
51	SA	2	+	209.033	2.6089e-12	0.13784			47	H2O adduct or loss	H2O adduct or loss							209.033	209.033	0	no		C10H10NS2, [M+H]+, score=NaN // C4H8N4O4S, [M+H]+, score=NaN // CH12N3O5P2, [M+H2O+H]+, score=NaN // C10H2N5O, [M+H]+, score=NaN // C5H9N2O5P, [M+H]+, score=NaN // H6N10P2, [M+H]+, score=NaN // C2H6N7O3S, [M+H]+, score=NaN // C6H13N2PS2, [M+H]+, score=NaN // C2H8N7OP2, [M+H]+, score=NaN // C6H5N6OP, [M+H]+, score=NaN	failed because no formulae with Zodiac Score found			ok	no			failed because no formulae with Zodiac Score found	from MS2	not enough KEGG hits from formulaes (>1)
52	SA	2	+	219.081	8.6569e-13	0.045737												219.081	219.081	0	no		C10H11N4P, [M+H]+, score=NaN // C2H12N5O7, [M+H]+, score=NaN // CH14N8OS2, [M+H2O+H]+, score=NaN // C12H13NOP, [M+H]+, score=NaN // C4H17N3O3PS, [M+H2O+H]+, score=NaN // CH6N12O2, [M+H]+, score=NaN // C14H8N3, [M+H]+, score=NaN // C6H14N5P2, [M+H]+, score=NaN // C16H10O, [M+H]+, score=NaN // C8H14N2O3S, [M+H]+, score=NaN	failed because no formulae with Zodiac Score found			ok	no			failed because no formulae with Zodiac Score found	from MS2	not enough KEGG hits from formulaes (>1)
53	SA	2	+	247.112	2.3948e-12	0.12652									247.111	0.36833	-0.80935	247.112	247.112	0	yes		C10H18N2O3S, [M+H]+, score=NaN // C2H14N8O6, [M+H]+, score=NaN // C8H16N5O2S, [M+H]+, score=NaN // C12H15N4P, [M+H]+, score=NaN // C4H19N6O2PS, [M+H2O+H]+, score=NaN // C8H18N5P2, [M+H]+, score=NaN // C16H12N3, [M+H]+, score=NaN // C6H21N3O3PS, [M+H2O+H]+, score=NaN // C18H14O, [M+H]+, score=NaN // C7H22NO4P2, [M+H2O+H]+, score=NaN	failed because no formulae with Zodiac Score found			ok	no			failed because no formulae with Zodiac Score found	from MS2	not enough KEGG hits from formulaes (>1)
54	SA	3	+	111.043	2.5925e-09	1									111.044	3762.43	2.7016	111.043	111.043	0	yes		C2H9NO2P, [M+H2O+H]+, score=0 // C6H6O2, [M+H2O+H]+, score=1 // H7N4OP, [M+H]+, score=0 // C2H9NO2P, [M+H]+, score=0 // C6H6O2, [M+H]+, score=1 // H7N4OP, [M-H2O+H]+, score=0 // C2H9NO2P, [M-H2O+H]+, score=0 // C6H6O2, [M-H2O+H]+, score=1	C6H6O2			ok	ok	1. SMILES: C1=CC(=CC(=C1)O)O, score: -94.4872 // 2. SMILES: C(=CC=O)C=CC=O, score: -94.7088 // 3. SMILES: C1=CC(=CC=C1O)O, score: -96.1346 // 4. SMILES: C(CC#CO)C#CO, score: -96.4608 // 5. SMILES: CC#COOC#CC, score: -97.8115 // 6. SMILES: CC(=O)C#CC(=O)C, score: -98.6619 // 7. SMILES: C(CC=C=O)C=C=O, score: -99.3125 // 8. SMILES: CC(=C=O)C(=C=O)C, score: -103.6226 // 9. SMILES: C1=CC(=O)C=CC1[O-]…	1. KEGG: (C01751), HMDB: (32037), score: -94.4872, score position: 1 of 331 // 2, HMDB: (31180), score: -94.7088, score position: 2 of 331 // 3. KEGG: (C00530), HMDB: (2434), score: -96.1346, score position: 3 of 331 // 4. KEGG: (C15571, C00090, C01785), HMDB: (957), score: -122.6236, score position: 35 of 331 // 5. KEGG: (C11115), HMDB: (33002), score: -135.819, score position: 62 of 331 // 6, H…	C6H6O2	from MS2			A1
55	SA	3	+	129.053	7.9435e-10	0.3064									129.054	217.603	13.9478	129.053	129.053	0	yes		C2H11NO3P, [M+H2O+H]+, score=0 // C4H6N3O2, [M-H2O+H]+, score=0 // C6H8O3, [M-H2O+H]+, score=1 // C4H6N3O2, [M+H2O+H]+, score=0 // C6H8O3, [M+H2O+H]+, score=1 // H9N4O2P, [M+H2O+H]+, score=0 // C4H6N3O2, [M+H]+, score=0 // C6H8O3, [M+H]+, score=1	C6H8O3			ok	ok	1. SMILES: C(CC#CO)CC(=O)O, score: -90.1626 // 2. SMILES: CC#COCCC(=O)O, score: -91.371 // 3. SMILES: CCOC#CCC(=O)O, score: -92.837 // 4. SMILES: CC(C#COC(=O)C)O, score: -96.7887 // 5. SMILES: CC(=O)C(=[O+]C(=O)C)C, score: -101.8914 // 6. SMILES: CCOC(=O)CC#CO, score: -103.8502 // 7. SMILES: CC(C#C)OOC(=O)C, score: -104.4943 // 8. SMILES: CCOC#CC(=O)OC, score: -105.7691 // 9. SMILES: CC(C#CC(=O)O…	1. KEGG: (C06761), score: -137.0396, score position: 130 of 1037 // 2, HMDB: (40732), score: -147.1526, score position: 208 of 1037 // 3. KEGG: (C11354, C20240), score: -156.1323, score position: 294 of 1037 // 4, HMDB: (33285), score: -175.2611, score position: 482 of 1037 // 5, HMDB: (38072), score: -177.2623, score position: 502 of 1037 // 6. KEGG: (C01125), score: -177.918, score position: 51…	C6H8O3	from MS2			A2
56	SA	4	-	153.006	1.0993e-10	0.086486									153.006	11.145	0	153.006	153.006	0	yes		C2H7N2O4P, [M-H2O-H]-, score=1 // C4H12P2S, [M-H]-, score=0 // H5N5O3P, [M-H2O-H]-, score=0 // C2H7N2O4P, [M-H]-, score=1 // C6H4NO4, [M-H2O-H]-, score=0 // H5N5O3P, [M-H]-, score=0 // C4H12P2S, [M-H2O-H]-, score=0 // C6H4NO4, [M-H]-, score=0	C2H7N2O4P			ok	ok	1. SMILES: C(COP(=O)(N=O)O)N, score: -99.1016 // 2. SMILES: CC(=O)P(=O)(ON)ON, score: -112.194 // 3. SMILES: C(C(=O)NN)P(=O)(O)O, score: -114.5065 // 4. SMILES: C(C(=O)NP(=O)(O)O)N, score: -115.4195 // 5. SMILES: CC(=O)N(N)P(=O)(O)O, score: -121.2894 // 6. SMILES: C(C(=NO)N)P(=O)(O)O, score: -133.4992 // 7. SMILES: C1COP(=O)(O1)ONN, score: -148.9108 // 8. SMILES: COP(=O)(NC(=O)N)O, score: -149.01…	no KEGG/HMDB hits	C2H7N2O4P	from MS2	not enough KEGG hits from formulaes (>1)
57	SA	4	-	167.02	1.271e-09	1									167.02	10.6715	-4.7898	167.02	167.02	0	yes		C3H10N3OS2, [M-H2O-H]-, score=0 // C3H2N7O2, [M-H]-, score=0.5879 // C4H8O7, [M-H]-, score=0.4121 // C3H10N3OS2, [M-H]-, score=0 // C4H13NP3, [M-H]-, score=0 // C5H12O2S2, [M-H2O-H]-, score=0 // C3H2N7O2, [M-H2O-H]-, score=0.5879 // C4H8O7, [M-H2O-H]-, score=0.4121 // C5H12O2S2, [M-H]-, score=0	C3H2N7O2			ok	ok		formula found but no structure	C3H2N7O2	from MS2	not enough KEGG hits from formulaes (>1)
58	SA	5	+	223.112	7.0251e-11	1									223.111	34.7108	-2.241	223.112	223.112	0	yes		C10H15N4P, [M+H]+, score=0 // C16H14O, [M+H2O+H]+, score=1 // C6H18N5P2, [M-H2O+H]+, score=0 // C10H15N4P, [M-H2O+H]+, score=0 // C16H14O, [M+H]+, score=1 // C8H18N2O3S, [M+H2O+H]+, score=0 // C14H12N3, [M+H]+, score=0 // C16H14O, [M-H2O+H]+, score=1 // C8H18N2O3S, [M+H]+, score=0 // C14H12N3, [M-H2O+H]+, score=0 // C6H18N5P2, [M+H]+, score=0 // C8H18N2O3S, [M-H2O+H]+, score=0	C16H14O			ok	ok	1. SMILES: CC(=O)C=C(C1=CC=CC=C1)C2=CC=CC=C2, score: -92.2114 // 2. SMILES: CC(=CC(=O)C1=CC=CC=C1)C2=CC=CC=C2, score: -93.7037 // 3. SMILES: CC=C(C1=CC=CC=C1)C(=O)C2=CC=CC=C2, score: -97.7754 // 4. SMILES: CC(=O)C(=CC1=CC=CC=C1)C2=CC=CC=C2, score: -100.2923 // 5. SMILES: C=C(CC(=O)C1=CC=CC=C1)C2=CC=CC=C2, score: -100.4914 // 6. SMILES: CC(=O)C1C2=CC=CC=C2CC3=CC=CC=C13, score: -102.8565 // 7. SMIL…	no KEGG/HMDB hits	C16H14O	from MS2	not enough formulaes from features (>1)
59	SM	1	+	111.082	6.0985e-08	1									111.082	2976.4	-1.8005	111.082	111.082	0	yes		C3H13NOP, [M+H2O+H]+, score=1	C3H13NOP			ok	ok		formula found but no structure	C3H13NOP	from MS2	not enough formulaes from features (>1)
60	SM	1	+	126.091	9.2267e-09	0.15129									126.091	1277.87	-0.79308	126.091	126.091	0	yes		C3H14N2OP, [M+H2O+H]+, score=0 // C5H9N4, [M-H2O+H]+, score=0 // C7H11NO, [M+H]+, score=1 // C5H9N4, [M+H]+, score=0 // C7H11NO, [M+H2O+H]+, score=1 // C7H11NO, [M-H2O+H]+, score=1	C7H11NO			ok	ok	1. SMILES: C#CC1CCCCN1O, score: -153.7643 // 2. SMILES: C1CC2CCC(=O)N2C1, score: -163.961 // 3. SMILES: C=CC(=O)N1CCCC1, score: -168.4237 // 4. SMILES: CCN1C=CCCC1=O, score: -171.3698 // 5. SMILES: C1CCC(CC1)N=C=O, score: -172.2049 // 6. SMILES: CCC=CC=CC(=O)N, score: -173.3743 // 7. SMILES: C1CCC(=CC1)C(=O)N, score: -178.4329 // 8. SMILES: C#CCN1CCOCC1, score: -182.6806 // 9. SMILES: CC(=O)C1=NC…	1, HMDB: (30345), score: -183.7213, score position: 9 of 94 // 2, HMDB: (34883), score: -206.1116, score position: 23 of 94 // 3, HMDB: (37865), score: -257.585, score position: 70 of 94 // 4, HMDB: (37866), score: -262.482, score position: 73 of 94 // 5, HMDB: (37867), score: -262.8957, score position: 74 of 94 // 6, HMDB: (37853), score: -283.777, score position: 83 of 94 // 7, HMDB: (37854), s…	C7H11NO	from MS2			A2
61	SM	1	+	136.021	3.6525e-09	0.059892									136.022	932.032	8.087	136.021	136.021	0	yes		C3H8N2PS, [M+H]+, score=0 // C4H9OP2, [M+H]+, score=0 // C7H5NS, [M-H2O+H]+, score=1 // C3H8N2PS, [M-H2O+H]+, score=0 // C7H5NS, [M+H]+, score=1	C7H5NS			ok	ok	1. SMILES: C1=CC=C2C(=C1)N=CS2, score: -37.449 // 2. SMILES: C1=CC2=C(C=CS2)N=C1, score: -118.6985 // 3. SMILES: C1=CC=[N+]2C=CSC2=C1, score: -131.8236 // 4. SMILES: C1=CC2=C(N=C1)SC=C2, score: -131.9188 // 5. SMILES: C1=CN=CC2=C1SC=C2, score: -146.2242 // 6. SMILES: C1=CN=CC2=C1C=CS2, score: -153.3952 // 7. SMILES: C1=CC=C2C(=C1)C=NS2, score: -159.4698 // 8. SMILES: C1=CN=CC2=CSC=C21, score: -17…	1, HMDB: (32930), score: -37.449, score position: 1 of 13	C7H5NS	from MS2			A1
62	SM	1	+	140.107	1.5892e-09	0.026059									140.106	382.928	-0.71374	140.107	140.107	0	yes		C4H16N2OP, [M+H2O+H]+, score=0 // C6H11N4, [M-H2O+H]+, score=0 // C8H13NO, [M+H]+, score=1 // C6H11N4, [M+H]+, score=0 // C8H13NO, [M+H2O+H]+, score=1 // C8H13NO, [M-H2O+H]+, score=1	C8H13NO			ok	ok	1. SMILES: CCCCCC#CC(=O)N, score: -143.5755 // 2. SMILES: C=CC(=O)N1CCCCC1, score: -144.7463 // 3. SMILES: CCNC(=O)C=CC=CC, score: -155.1267 // 4. SMILES: CN1C2CCC1CC(=O)C2, score: -157.6375 // 5. SMILES: CCCC=CC=CC(=O)N, score: -159.113 // 6. SMILES: CC(=O)N(CC=C)CC=C, score: -163.692 // 7. SMILES: CC(=O)N1CCCC1C=C, score: -168.8325 // 8. SMILES: CC=[N+]1CCCCCC1=O, score: -168.8492 // 9. SMILES:…	1. KEGG: (C00783), score: -157.6375, score position: 4 of 113 // 2. KEGG: (C16697), score: -197.8729, score position: 26 of 113 // 3, HMDB: (34884), score: -204.8976, score position: 34 of 113 // 4, HMDB: (29613), score: -207.9588, score position: 36 of 113 // 5, HMDB: (37870), score: -236.2861, score position: 61 of 113 // 6, HMDB: (37868), score: -237.0155, score position: 62 of 113 // 7, HMDB:…	C8H13NO	from MS2			A2
63	SM	2	-	236.054	1.8391e-09	1												236.054	236.054	0	no		C10H5N8, [M-H]-, score=0 // C5H12N5O4P, [M-H]-, score=0.0492 // C9H19OP2S, [M-H]-, score=0 // C11H11NO5, [M-H2O-H]-, score=0.9503 // C6H8N9P, [M-H2O-H]-, score=0 // C9H9N4O4, [M-H2O-H]-, score=0 // C11H11NO5, [M-H]-, score=0.9503 // C6H8N9P, [M-H]-, score=0 // C9H9N4O4, [M-H]-, score=0 // C2H9N10O2S, [M-H]-, score=0 // C7H14N2O5P, [M-H2O-H]-, score=0.0005 // C5H12N5O4P, [M-H2O-H]-, score=0.0492 /…	C11H11NO5			ok	ok	1. SMILES: COC1=CC(=C(C(=C1)OC)C(=O)N=C=O)OC, score: -259.4378 // 2. SMILES: CC(C(=CC1=CC=CC=C1[N+](=O)[O-])C(=O)O)O, score: -261.907 // 3. SMILES: CC(=O)N(C1=CC=CC=C1)C(C(=O)O)C(=O)O, score: -266.3723 // 4. SMILES: C1=CC=C(C=C1)C=CCC(C(=O)O)O[N+](=O)[O-], score: -267.9481 // 5. SMILES: CCNC(=O)C1=CC(=CC(=C1)C(=O)O)C(=O)O, score: -268.1804 // 6. SMILES: COC1=CC=C(C=C1)N=CC(C(=O)O)C(=O)O, score: -…	1, HMDB: (34251), score: -315.8426, score position: 128 of 1569 // 2, HMDB: (38942), score: -499.1096, score position: 1550 of 1569	C11H11NO5	from MS2			A2
64	SM	3	-	203.056	3.5111e-09	0.51739									203.056	20.454	-1.4774	203.056	203.056	0	yes		C3H9N8OP, [M-H2O-H]-, score=0 // C6H10N3O5, [M-H]-, score=1 // C8H12O6, [M-H]-, score=0 // C3H9N8OP, [M-H]-, score=0 // C7H14N3S2, [M-H]-, score=0 // CH7N11P, [M-H2O-H]-, score=0 // C5H4N10, [M-H2O-H]-, score=0 // C7H6N7O, [M-H2O-H]-, score=0 // CH7N11P, [M-H]-, score=0 // C5H4N10, [M-H]-, score=0 // C7H6N7O, [M-H]-, score=0 // C6H10N3O5, [M-H2O-H]-, score=1 // C8H12O6, [M-H2O-H]-, score=0	C6H10N3O5			ok	ok		formula found but no structure	C6H10N3O5	from MS2	not enough formulaes from features (>1)
65	SM	3	-	219.051	6.7861e-09	1									219.05	13.839	-2.7391	219.051	219.051	0	yes		C12H14P2, [M-H]-, score=0 // C6H10N3O6, [M-H]-, score=0.0905 // C8H12O7, [M-H]-, score=0.9095 // C3H9N8O2P, [M-H2O-H]-, score=0 // C7H14N3OS2, [M-H2O-H]-, score=0 // C8H17NP3, [M-H]-, score=0 // C3H9N8O2P, [M-H]-, score=0 // C7H14N3OS2, [M-H]-, score=0 // CH7N11OP, [M-H2O-H]-, score=0 // C5H4N10O, [M-H2O-H]-, score=0 // C7H6N7O2, [M-H2O-H]-, score=0 // CH7N11OP, [M-H]-, score=0 // C5H4N10O, [M-H]…	C8H12O7			ok	ok	1. SMILES: C(CC(C(C(=O)O)O)C(=O)O)CC(=O)O, score: -270.0381 // 2. SMILES: CC(=O)C(=O)CC(C(C(C(=O)O)O)O)O, score: -281.639 // 3. SMILES: C(CC(=O)O)C(C(CC(=O)O)O)C(=O)O, score: -288.5967 // 4. SMILES: CC(CC(=O)O)C(C(C(=O)O)C(=O)O)O, score: -289.0262 // 5. SMILES: C(C(C(C(C(=O)CC(=O)C=O)O)O)O)O, score: -294.3343 // 6. SMILES: C(CC(C(=O)O)O)C(CC(=O)O)C(=O)O, score: -294.5485 // 7. SMILES: CC(CC(C(C(=…	1. KEGG: (C16597), score: -270.0381, score position: 1 of 209 // 2. KEGG: (C16583), score: -310.3026, score position: 15 of 209 // 3, HMDB: (59775), score: -330.7702, score position: 29 of 209	C8H12O7	from MS2			A1
66	SM	3	-	237.061	2.852e-09	0.42028									237.061	7.1977	-0.42183	237.061	237.061	0	yes		C11H15N2PS, [M-H2O-H]-, score=0 // C3H11N8O3P, [M-H]-, score=0 // C7H8N7O3, [M-H2O-H]-, score=0 // C11H15N2PS, [M-H]-, score=0 // C5H6N10O2, [M-H2O-H]-, score=0 // C7H8N7O3, [M-H]-, score=0 // C12H16OP2, [M-H2O-H]-, score=0 // C5H6N10O2, [M-H]-, score=0 // C8H14O8, [M-H2O-H]-, score=1 // C12H16OP2, [M-H]-, score=0 // C6H12N3O7, [M-H2O-H]-, score=0 // C8H14O8, [M-H]-, score=1 // C15H12NS, [M-H2O-H…	C8H14O8			ok	ok	1. SMILES: C(C1(C(C(C(C(C1O)O)O)O)C(=O)O)O)O, score: -281.999 // 2. SMILES: C(C(C(C(C(CC(=O)O)O)O)O)O)C(=O)O, score: -282.1274 // 3. SMILES: C(C(C(C(CC(=O)O)(CO)O)O)O)C(=O)O, score: -293.9605 // 4. SMILES: CC(=O)C(CO)(C(C(C(C(=O)O)O)O)O)O, score: -294.379 // 5. SMILES: C(=O)C(C(C(C(C(C(C=O)O)O)O)O)O)O, score: -295.5661 // 6. SMILES: C1C(C(C(C(C1(CO)O)O)O)(C(=O)O)O)O, score: -295.979 // 7. SMILES:…	1. KEGG: (C01187), score: -320.8624, score position: 20 of 137 // 2. KEGG: (C21063), score: -400.087, score position: 88 of 137 // 3, HMDB: (131294), score: -414.218, score position: 103 of 137	C8H14O8	from MS2			A2
67	SP	1	+	77.0595	1.0031	1						18:4, C3H6O, [M + H2O + H]+ || 19:4, C3H6O, [M + H2O + H]+			77.0596	225.932	1.2977	77.0595	77.0595	0	yes		C3H8O2, [M+H2O+H]+, score=1 // C3H8O2, [M+H]+, score=1 // C3H8O2, [M-H2O+H]+, score=1	C3H8O2			ok	ok	1. SMILES: CCCOO, score: -54.8669 // 2. SMILES: CC(C[O-])O, score: -55.6099 // 3. SMILES: CC(CO)O, score: -61.2144 // 4. SMILES: C(CO)CO, score: -61.8865 // 5. SMILES: CC(CO)[O-], score: -64.7529 // 6. SMILES: CCOOC, score: -74.0879 // 7. SMILES: [CH2-]C(CO)O, score: -76.0065 // 8. SMILES: CC([CH-]O)O, score: -77.9537 // 9. SMILES: CC(C)OO, score: -79.0382 // 10. SMILES: COCC[O-], score: -79.9026	1. KEGG: (C02917, C02912, C00583), HMDB: (1881, 6213), score: -61.2144, score position: 3 of 22 // 2. KEGG: (C02457), score: -61.8865, score position: 4 of 22	C3H8O2	from MS2			A2
68	SP	1	+	110.059	1.0003	0.99725									110.061	516.45	13.629	110.059	110.059	0	yes		C2H10N2OP, [M+H]+, score=1 // C2H10N2OP, [M-H2O+H]+, score=1 // CH9N4S, [M+H]+, score=0	C2H10N2OP			ok	ok		formula found but no structure	C2H10N2OP	from MS2	not enough formulaes from features (>1)
69	SP	1	+	147.08	1.0001	0.99703									147.081	379.548	4.0794	147.08	147.08	0	yes		C10H10O, [M+H2O+H]+, score=1 // C10H10O, [M-H2O+H]+, score=1 // C6H13NOP, [M+H]+, score=0 // C10H10O, [M+H]+, score=1 // C6H13NOP, [M+H2O+H]+, score=0 // C6H13NOP, [M-H2O+H]+, score=0	C10H10O			ok	ok	1. SMILES: CC(=O)C=CC1=CC=CC=C1, score: -45.077 // 2. SMILES: CC(=CC1=CC=CC=C1)C=O, score: -61.632 // 3. SMILES: CC=CC(=O)C1=CC=CC=C1, score: -65.7913 // 4. SMILES: CC(=CC=O)C1=CC=CC=C1, score: -69.4995 // 5. SMILES: [CH]C(=O)CCC1=CC=CC=C1, score: -69.5209 // 6. SMILES: CC(=O)C(=C)C1=CC=CC=C1, score: -69.8049 // 7. SMILES: C=CC(=O)CC1=CC=CC=C1, score: -71.4769 // 8. SMILES: CC=CC1=CC=C(C=C1)C=O, …	1, HMDB: (31617, 141081), score: -45.077, score position: 1 of 800 // 2, HMDB: (31566), score: -61.632, score position: 2 of 800 // 3, HMDB: (31619), score: -72.549, score position: 9 of 800 // 4, HMDB: (29602), score: -76.8915, score position: 13 of 800 // 5, HMDB: (29640), score: -79.3151, score position: 17 of 800 // 6, HMDB: (35925), score: -80.425, score position: 19 of 800 // 7, HMDB: (1336…	C10H10O	from MS2			A1
70	SP	2	-	87.0445	1.0001	0.99991			72	H2O adduct or loss	H2O adduct or loss	46:8, C4H8O2, [M - H]- || 47:8, C4H8O2, [M - H]- || 48:8, C4H8O2, [M - H]- || 49:8, C4H8O2, [M - H]- || 50:8, C4H8O2, [M - H]- || 17:9, C3H6, [M + CH2O2 - H]- || 11:10, C2H4O, [2M - H]- || 37:11, C4H6O, [M + H2O - H]-			87.0448	1.384	3.4465	87.0445	87.0445	0	yes		C4H8O2, [M-H]-, score=1	C4H8O2			ok	ok	no hits		C4H8O2	from MS2	C00246 // C02632		B1
71	SP	2	-	101.06	1.0002	1						58:8, C5H10O2, [M - H]- || 59:8, C5H10O2, [M - H]- || 60:8, C5H10O2, [M - H]- || 61:8, C5H10O2, [M - H]-						101.06	101.06	0	no		C3H8N3O, [M-H]-, score=1	C3H8N3O			ok	ok	no hits		C3H8N3O	from MS2	not part of the map
72	SP	2	-	105.055	1.0001	0.99985			70	H2O adduct or loss	H2O adduct or loss	46:11, C4H8O2, [M + H2O - H]- || 47:11, C4H8O2, [M + H2O - H]- || 48:11, C4H8O2, [M + H2O - H]- || 49:11, C4H8O2, [M + H2O - H]- || 50:11, C4H8O2, [M + H2O - H]-			105.053	0.51766	-18.0858	105.055	105.055	0	yes		C2H8N3O2, [M-H]-, score=0 // C4H10O3, [M-H]-, score=1	C4H10O3			ok	ok	no hits		C4H10O3	from MS2	not part of the map
73	SP	2	-	115.076	1.0002	0.99996						83:8, C6H12O2, [M - H]- || 84:8, C6H12O2, [M - H]- || 85:8, C6H12O2, [M - H]- || 86:8, C6H12O2, [M - H]- || 87:8, C6H12O2, [M - H]- || 18:10, C3H6O, [2M - H]- || 19:10, C3H6O, [2M - H]- || 77:11, C6H10O, [M + H2O - H]- || 78:11, C6H10O, [M + H2O - H]-			115.075	187.613	-5.2139	115.076	115.076	0	yes		C4H10N3O, [M-H]-, score=1	C4H10N3O			ok	ok	no hits		C4H10N3O	from MS2	not part of the map
74	SP	2	-	143.107	1.0001	0.9999						43:10, C4H8O, [2M - H]- || 44:10, C4H8O, [2M - H]- || 45:10, C4H8O, [2M - H]-			143.108	111.956	4.8914	143.107	143.107	0	yes		C8H16O2, [M-H2O-H]-, score=1 // C8H16O2, [M-H]-, score=1	C8H16O2			ok	ok		formula found but no structure	C8H16O2	from MS2	C06423		B1
75	SP	2	-	147.066	1.0001	0.99984						58:9, C5H10O2, [M + CH2O2 - H]- || 59:9, C5H10O2, [M + CH2O2 - H]- || 60:9, C5H10O2, [M + CH2O2 - H]- || 61:9, C5H10O2, [M + CH2O2 - H]-			147.066	3.409	1.3599	147.066	147.066	0	yes		C6H12O4, [M-H2O-H]-, score=1 // C6H12O4, [M-H]-, score=1	C6H12O4			ok	ok	1. SMILES: CCC(C(C(C=O)O)O)O, score: -213.7154 // 2. SMILES: CCCC(C(C(=O)O)O)O, score: -214.0182 // 3. SMILES: C(CO)C(C(CC=O)O)O, score: -228.536 // 4. SMILES: C(CC(C(CO)O)O)C=O, score: -232.0154 // 5. SMILES: CCC(C)(C(C(=O)O)O)O, score: -232.5733 // 6. SMILES: C(CC(C(C=O)O)O)CO, score: -239.3616 // 7. SMILES: C(C=O)C(CC(CO)O)O, score: -241.9364 // 8. SMILES: C(CC(CC(=O)O)O)CO, score: -242.9876 /…	1. KEGG: (C06007, C04104), HMDB: (12140), score: -232.5733, score position: 5 of 897 // 2. KEGG: (C02104, C00418), HMDB: (227, 59629), score: -288.3135, score position: 77 of 897 // 3. KEGG: (C00522), score: -290.6782, score position: 84 of 897 // 4, HMDB: (59705), score: -336.5374, score position: 343 of 897 // 5, HMDB: (31639), score: -352.2504, score position: 482 of 897 // 6. KEGG: (C21055, C…	C6H12O4	from MS2			A2
76	SP	3	+	121.085	1.0004	1						58:4, C5H10O2, [M + H2O + H]+ || 59:4, C5H10O2, [M + H2O + H]+ || 60:4, C5H10O2, [M + H2O + H]+ || 61:4, C5H10O2, [M + H2O + H]+			121.086	3.5318	5.7811	121.085	121.085	0	yes		C5H12O3, [M+H2O+H]+, score=1 // C5H12O3, [M+H]+, score=1 // C5H12O3, [M-H2O+H]+, score=1	C5H12O3			ok	ok	1. SMILES: CCC(C(CO)O)O, score: -89.1895 // 2. SMILES: C(CO)C(CCO)O, score: -89.2909 // 3. SMILES: C(CO)C(CO)CO, score: -93.0505 // 4. SMILES: CC(C(CCO)O)O, score: -96.5583 // 5. SMILES: CC(C(C(C)O)O)O, score: -96.6673 // 6. SMILES: CCC(CO)(CO)O, score: -96.8189 // 7. SMILES: CCC(CCO)(O)O, score: -99.8442 // 8. SMILES: CC(CO)C(CO)O, score: -101.036 // 9. SMILES: CC(CCO)(CO)O, score: -102.0301 // …	no KEGG/HMDB hits	C5H12O3	from MS2	not enough formulaes from features (>1)	not enough formulaes from features (>1)
77	SP	3	+	142.031	1.0002	0.99981									142.032	890.912	5.6326	142.031	142.031	0	yes		C2H10N2OPS, [M+H2O+H]+, score=0 // C2H10N2OPS, [M-H2O+H]+, score=0 // C6H7NOS, [M+H]+, score=1 // C2H10N2OPS, [M+H]+, score=0 // C6H7NOS, [M+H2O+H]+, score=1 // C6H7NOS, [M-H2O+H]+, score=1	C6H7NOS			ok	ok	1. SMILES: C#CCN1CSCC1=O, score: -143.5482 // 2. SMILES: C#CC(=O)N1CCSC1, score: -155.9463 // 3. SMILES: C=CC(=O)SCCC#N, score: -160.1783 // 4. SMILES: C1C=CC=C(S1)C(=O)N, score: -162.8148 // 5. SMILES: CCC=CC(=O)SC#N, score: -164.451 // 6. SMILES: CCC(=O)C=CSC#N, score: -164.8864 // 7. SMILES: C#CCN1C(=O)CCS1, score: -166.0614 // 8. SMILES: CCC=CC(=O)N=C=S, score: -167.0467 // 9. SMILES: C1CSC(=…	1, HMDB: (37168), score: -191.9455, score position: 48 of 509	C6H7NOS	from MS2			A2
78	SP	4	+	203.179	1.0001	0.99994			79	H2O adduct or loss	H2O adduct or loss				203.179	3322.99	1.4765	203.179	203.179	0	yes		C11H25NP, [M+H]+, score=0 // C15H22, [M+H]+, score=1 // C11H25NP, [M-H2O+H]+, score=0 // C15H22, [M-H2O+H]+, score=1	C15H22			ok	ok	1. SMILES: CC(=C)C1CCCC(=C)C2C1C(=C)CC2, score: -72.9963 // 2. SMILES: CC(=C1CCC2(C=CCC(=C)C2C1)C)C, score: -77.7761 // 3. SMILES: CC1=C=CCC(C(C1)C(=C)C)C=C(C)C, score: -80.6668 // 4. SMILES: CC1=CC=CC(=C)C2CC(C2CC1)(C)C, score: -83.1377 // 5. SMILES: CC1=CC2C(CC1)C(=CCC2=C(C)C)C, score: -83.3892 // 6. SMILES: CC(=C)C#CC1=CCC(CC1)C(C)(C)C, score: -84.176 // 7. SMILES: CC1=CCCC(=C)C2CC(C2C=C1)(C)C…	1, HMDB: (36416), score: -102.887, score position: 48 of 1212 // 2, HMDB: (59676, 59857), score: -131.0069, score position: 300 of 1212 // 3, HMDB: (36796), score: -132.308, score position: 318 of 1212 // 4, HMDB: (35707), score: -132.8378, score position: 327 of 1212 // 5, HMDB: (38125), score: -137.1551, score position: 386 of 1212 // 6. KEGG: (C09649), HMDB: (61838, 59878), score: -155.1186, s…	C15H22	from MS2			A2
79	SP	4	+	221.19	1.0001	1			78	H2O adduct or loss	H2O adduct or loss				221.19	1359.23	0	221.19	221.19	0	yes		C11H27NOP, [M+H2O+H]+, score=0 // C15H24O, [M+H2O+H]+, score=1 // C9H25N4P, [M+H]+, score=0 // C11H27NOP, [M+H]+, score=0 // C15H24O, [M+H]+, score=1 // C9H25N4P, [M-H2O+H]+, score=0 // C11H27NOP, [M-H2O+H]+, score=0 // C15H24O, [M-H2O+H]+, score=1	C15H24O			ok	ok	1. SMILES: CC1=CCCC(C1CC(=C(C)C=O)C)(C)C, score: -66.9969 // 2. SMILES: CC1=CCCC(C1CCC(=CC=O)C)(C)C, score: -74.1617 // 3. SMILES: CC1=CCCC(C1C(=C(C)C(=O)C)C)(C)C, score: -82.9497 // 4. SMILES: CC(=C)CCC1C(=CC=O)CCCC1(C)C, score: -83.3682 // 5. SMILES: CC1CCC=C(C1(C)CCC(=CC=O)C)C, score: -85.5841 // 6. SMILES: CC1=CCC(CCC(=O)C(=CCC1)C)(C)C, score: -85.9315 // 7. SMILES: CC1=CCCC(CCC(=C)CCC1=O)(C)…	1. KEGG: (C03461), HMDB: (60356), score: -96.5069, score position: 23 of 4846 // 2, HMDB: (36118), score: -104.3927, score position: 59 of 4846 // 3, HMDB: (35391), score: -104.7178, score position: 64 of 4846 // 4, HMDB: (38209), score: -108.4962, score position: 88 of 4846 // 5, HMDB: (38210), score: -110.6554, score position: 99 of 4846 // 6, HMDB: (37069), score: -111.7256, score position: 10…	C15H24O	from MS2			A2
80	SP	4	+	223.206	1.0001	0.99995									223.206	956.392	0	223.206	223.206	0	yes		C11H29NOP, [M+H2O+H]+, score=0 // C15H26O, [M+H]+, score=1 // C15H26O, [M+H2O+H]+, score=1 // C15H26O, [M-H2O+H]+, score=1	C15H26O			ok	ok	1. SMILES: CC1=CCCC(=CCCC(CCC1)(C)O)C, score: -98.8708 // 2. SMILES: CCCC(=CCCC(=CCCC(=O)C)C)C, score: -99.1202 // 3. SMILES: CC1=CCCC(=CCC(CCC1)(C)CO)C, score: -99.7547 // 4. SMILES: CC(=CCCC(C)(CCC=C(C)C)C=O)C, score: -103.5237 // 5. SMILES: CC=CCCCCCCCCCCC=C=O, score: -104.0541 // 6. SMILES: CC(=CCCC(C)(C1CCC(=C)CC1)O)C, score: -104.7634 // 7. SMILES: CC(=CCC1(CCCC1)CCCC(=O)C)C, score: -105.06…	1. KEGG: (C09621, C20479), HMDB: (36197, 36198), score: -113.5787, score position: 30 of 2473 // 2, HMDB: (38213), score: -114.1681, score position: 34 of 2473 // 3. KEGG: (C01126, C06081, C03220), HMDB: (4305, 59849), score: -116.6592, score position: 49 of 2473 // 4. KEGG: (C17124, C19893), score: -118.6201, score position: 63 of 2473 // 5. KEGG: (C09676), score: -123.2754, score position: 111 …	C15H26O	from MS2			A2
81	SP	5	+	74.0125	1	0.99658												74.0125	74.0125	0	no		no molecular formula found				ok	no				from MS2	not enough KEGG hits from formulaes (>1)
82	SP	5	+	85.0225	1	0.99657									85.0231	0.28519	7.057	85.0225	85.0225	0	yes		no molecular formula found				ok	no				from MS2	not enough KEGG hits from formulaes (>1)
83	SP	5	+	94.028	1	0.99659									94.0289	3.7589	9.5716	94.028	94.028	0	yes		C5H3NO, [M+H]+, score=1 // C5H3NO, [M-H2O+H]+, score=1 // CH6N2OP, [M+H]+, score=0 // CH6N2OP, [M-H2O+H]+, score=0	C5H3NO			ok	ok	1. SMILES: C1=CN=C([C+]=C1)O, score: -96.1794 // 2. SMILES: C1=[C]C(=O)NC=[C]1, score: -115.6568 // 3. SMILES: C1=CC(=O)NC=[C+]1, score: -116.1366 // 4. SMILES: C1=COC(=C1)C#N, score: -128.2697 // 5. SMILES: C(=CC#N)C=C=O, score: -138.2728 // 6. SMILES: C1=CC2=NC=C1O2, score: -150.2722 // 7. SMILES: C1=CN2C(=C1)C2=O, score: -152.2552 // 8. SMILES: CC(=O)C#CC#N, score: -155.2504 // 9. SMILES: C1=C…	no KEGG/HMDB hits	C5H3NO	from MS2	not enough KEGG hits from formulaes (>1)
84	SP	5	+	97.007	1.0035	1			88	H2O adduct or loss	H2O adduct or loss				97.0087	0.39868	17.5245	97.007	97.007	0	yes		H6N2P2, [M+H]+, score=1	H6N2P2			ok	ok	no hits		H6N2P2	from MS2	not enough KEGG hits from formulaes (>1)
85	SP	5	+	104.972	1.0001	0.99665			92	H2O adduct or loss	H2O adduct or loss							104.972	104.972	0	no		C2HO3P, [M+H]+, score=1	C2HO3P			ok	ok	no hits		C2HO3P	from MS2	not enough KEGG hits from formulaes (>1)
86	SP	5	+	113.478	1.0001	0.99661												113.478	113.478	0	no		no molecular formula found				ok	no				from MS2	not enough KEGG hits from formulaes (>1)
87	SP	5	+	113.978	1.0003	0.99688												113.978	113.978	0	no		C4H3P2, [M+H]+, score=0.0025 // C4HO2S, [M+H]+, score=0.0874 // C4HO2S, [M-H2O+H]+, score=0.0874 // H4NO2PS, [M+H]+, score=0.8533 // H6NP3, [M+H]+, score=0.0568	H4NO2PS			ok	ok		formula found but no structure	H4NO2PS	from MS2	not enough KEGG hits from formulaes (>1)
88	SP	5	+	115.018	1.0012	0.9977			84	H2O adduct or loss	H2O adduct or loss	27:2, C3H8OS, [M + Na]+						115.018	115.018	0	no		C4H5NOP, [M+H2O+H]+, score=0.0141 // C4H5NOP, [M-H2O+H]+, score=0.0141 // C8H2O, [M-H2O+H]+, score=0.9859 // H8N2OP2, [M+H2O+H]+, score=0 // C4H5NOP, [M+H]+, score=0.0141 // C8H2O, [M+H]+, score=0.9859 // H6N2O3S, [M+H2O+H]+, score=0	C8H2O			ok	ok		formula found but no structure	C8H2O	from MS2	not enough KEGG hits from formulaes (>1)
89	SP	5	+	117.013	1.0001	0.99666	88	34S										117.013	117.013	0	no		no molecular formula found				ignore	no					not enough KEGG hits from formulaes (>1)
90	SP	5	+	121.984	1.0001	0.99663												121.984	121.984	0	no		CH3N3S2, [M+H]+, score=1	CH3N3S2			ok	ok	no hits		CH3N3S2	from MS2	not enough KEGG hits from formulaes (>1)
91	SP	5	+	122.484	1.0001	0.99664												122.484	122.484	0	no		no molecular formula found				ok	no				from MS2	not enough KEGG hits from formulaes (>1)
92	SP	5	+	122.984	1.0005	0.99707			85	H2O adduct or loss	H2O adduct or loss							122.984	122.984	0	no		C2H3O4P, [M+H]+, score=1	C2H3O4P			ok	ok	no hits		C2H3O4P	from MS2	not enough KEGG hits from formulaes (>1)
93	SP	5	+	124.989	1.0001	0.99662			98	H2O adduct or loss	H2O adduct or loss							124.989	124.989	0	no		H2N3O3S, [M+H]+, score=1	H2N3O3S			ok	ok	no hits		H2N3O3S	from MS2	not enough KEGG hits from formulaes (>1)
94	SP	5	+	126.969	1.0001	0.99669															no		C5H4P2, [M+H]+, score=0.0563 // CH2O7, [M+H]+, score=0.9437 // CH7NP3, [M-H2O+H]+, score=0 // C5H4P2, [M-H2O+H]+, score=0.0563 // CH7NP3, [M+H]+, score=0 // H4N3OS2, [M+H]+, score=0	CH2O7			ok	ok		formula found but no structure	CH2O7	from MS2	not enough KEGG hits from formulaes (>1)
95	SP	5	+	133.028	1.0002	0.9967									133.029	0.73134	5.2621	133.028	133.028	0	yes		C4H7NO2P, [M+H2O+H]+, score=0 // C8H4O2, [M+H2O+H]+, score=1 // CH4N6S, [M+H]+, score=0 // C4H7NO2P, [M+H]+, score=0 // C8H4O2, [M+H]+, score=1 // C4H7NO2P, [M-H2O+H]+, score=0 // C8H4O2, [M-H2O+H]+, score=1	C8H4O2			ok	ok	1. SMILES: C1=CC(=C[C+]=C1)C(=O)C=O, score: -98.7345 // 2. SMILES: C1=CC=C2C(=C1)C(=O)C2=O, score: -101.7654 // 3. SMILES: C1=CC(=C=O)C=CC1=C=O, score: -111.6558 // 4. SMILES: C1=CC2=CC=C1C(=O)C2=O, score: -115.9077 // 5. SMILES: C1=CC=C2C(=C1)[C]OC2=O, score: -116.8632 // 6. SMILES: C1=CC2=C1C=CC(=O)C2=O, score: -120.9527 // 7. SMILES: C1=CC(=C=C=O)C(=O)C=C1, score: -121.4075 // 8. SMILES: C1=CC…	1, HMDB: (30967), score: -128.1383, score position: 10 of 35	C8H4O2	from MS2			A2
96	SP	5	+	133.994	1.0001	0.99666												133.994	133.994	0	no		C2H4N3PS, [M+H]+, score=0.9065 // C2H4N3PS, [M-H2O+H]+, score=0.9065 // C6HN2S, [M+H]+, score=0.0935	C2H4N3PS			ok	ok		formula found but no structure	C2H4N3PS	from MS2	not enough KEGG hits from formulaes (>1)
97	SP	5	+	137.038	1.0002	0.99677									137.038	0.48805	-0.72972	137.038	137.038	0	yes		C4H9O3P, [M+H]+, score=0.9975 // CH6N5OS, [M+H]+, score=0.0025	C4H9O3P			ok	ok	no hits		C4H9O3P	from MS2	not enough KEGG hits from formulaes (>1)
98	SP	5	+	143	1.0001	0.99662			93	H2O adduct or loss	H2O adduct or loss							143	143	0	no		C2H9NPS2, [M+H]+, score=0 // C6H6S2, [M+H]+, score=1 // H4N3O4S, [M+H]+, score=0 // C2H9NPS2, [M-H2O+H]+, score=0 // C6H6S2, [M-H2O+H]+, score=1 // C2HN5OP, [M+H]+, score=0 // CH5NO5P, [M+H]+, score=0	C6H6S2			ok	ok	1. SMILES: C#CCSSCC#C, score: -84.6694 // 2. SMILES: C#CSCCSC#C, score: -87.6859 // 3. SMILES: C1=CSC(=C1)CC=S, score: -96.3322 // 4. SMILES: C=CSC1=CC=CS1, score: -97.7163 // 5. SMILES: C1=CSC2C1SC=C2, score: -98.362 // 6. SMILES: C=CC1=CC=CSS1, score: -98.4163 // 7. SMILES: C=CSC1=CSC=C1, score: -99.0616 // 8. SMILES: CC1=CC=C(S1)C=S, score: -100.6401 // 9. SMILES: C1C(S1)C2=CC=CS2, score: -101…	no KEGG/HMDB hits	C6H6S2	from MS2	not enough KEGG hits from formulaes (>1)
99	SP	5	+	167.971	1.0001	0.99665												167.971	167.971	0	no		C2H5N3S3, [M+H]+, score=0.4377 // C3H3O6S, [M+H]+, score=0.0106 // C5N2O3P, [M+H]+, score=0.004 // CH3N3O3P2, [M+H]+, score=0.0241 // CHN3O5S, [M+H]+, score=0.5236	CHN3O5S			ok	ok	no hits		CHN3O5S	from MS2	not enough KEGG hits from formulaes (>1)
100	SP	5	+	174.984	1.0008	0.99734			102	H2O adduct or loss	H2O adduct or loss							174.984	174.984	0	no		C2H9O3P3, [M+H]+, score=0 // C5H5NO2PS, [M-H2O+H]+, score=1 // CH8N2O2P2S, [M+H2O+H]+, score=0 // C3H3N4OPS, [M+H]+, score=0 // C9H2O2S, [M+H]+, score=0 // CH8N2O2P2S, [M+H]+, score=0 // C5H5NO2PS, [M+H2O+H]+, score=1 // C9H2O2S, [M-H2O+H]+, score=0 // CH8N2O2P2S, [M-H2O+H]+, score=0 // C5H5NO2PS, [M+H]+, score=1 // CH6N2O4S2, [M+H]+, score=0	C5H5NO2PS			ok	ok		formula found but no structure	C5H5NO2PS	from MS2	not enough KEGG hits from formulaes (>1)
101	SP	5	+	176.981	1.0001	0.99663			103	H2O adduct or loss	H2O adduct or loss							176.981	176.981	0	no		C2H11OP3S, [M+H2O+H]+, score=0 // C2HN4O4P, [M+H]+, score=0.002 // H4N2O7S, [M+H]+, score=0 // C2H9O3PS2, [M+H2O+H]+, score=0 // C8O5, [M+H]+, score=0.998 // H9N3P3S, [M+H]+, score=0	C8O5			ok	ok	no hits		C8O5	from MS2	not enough KEGG hits from formulaes (>1)
102	SP	5	+	192.995	1.0002	0.99675			100	H2O adduct or loss	H2O adduct or loss							192.995	192.995	0	no		C11HN2P, [M+H]+, score=0 // C5H7NO3PS, [M-H2O+H]+, score=0.9874 // CH8N2O5S2, [M+H2O+H]+, score=0 // C2H4N6OS2, [M+H]+, score=0 // C7H4N3P2, [M+H]+, score=0 // CN6O6, [M+H]+, score=0 // C3H7N4P3, [M+H]+, score=0 // C9H4O3S, [M+H]+, score=0.0126 // H2N9S2, [M+H]+, score=0 // C5H7NO3PS, [M+H2O+H]+, score=0.9874 // C9H4O3S, [M-H2O+H]+, score=0.0126 // C5H7NO3PS, [M+H]+, score=0.9874 // CH10N2O3P2S, …	C5H7NO3PS			ok	ok		formula found but no structure	C5H7NO3PS	from MS2	not enough KEGG hits from formulaes (>1)
103	SP	5	+	194.992	1.0001	0.99669	102	34S	101	H2O adduct or loss	H2O adduct or loss							194.992	194.992	0	no		C3H4N3O5S, [M+H]+, score=0 // C5H9NOPS2, [M-H2O+H]+, score=1 // C9H6OS2, [M-H2O+H]+, score=0 // C4H5NO6P, [M+H]+, score=0 // C5HN5O2P, [M+H]+, score=0 // CH2N6O4S, [M+H]+, score=0 // C5H9NOPS2, [M+H2O+H]+, score=1 // C9H6OS2, [M+H2O+H]+, score=0 // CH4N6O2P2, [M+H]+, score=0 // C5H9NOPS2, [M+H]+, score=1 // C9H6OS2, [M+H]+, score=0 // H8N2O6P2, [M+H2O+H]+, score=0	C5H9NOPS2			ignore	no					not enough KEGG hits from formulaes (>1)
104	SP	5	+	205.076	1.0002	0.99678									205.075	0.065175	-7.3144	205.076	205.076	0	yes		C10H11N3P, [M+H]+, score=0 // C6H12N4O2S, [M+H2O+H]+, score=0 // C8H14NO3S, [M+H2O+H]+, score=1 // C10H11N3P, [M-H2O+H]+, score=0 // C6H12N4O2S, [M+H]+, score=0 // C8H14NO3S, [M+H]+, score=1 // C14H8N2, [M+H]+, score=0 // C6H12N4O2S, [M-H2O+H]+, score=0 // C8H14NO3S, [M-H2O+H]+, score=1 // C14H8N2, [M-H2O+H]+, score=0 // C6H14N4P2, [M+H]+, score=0 // H10N7O6, [M+H]+, score=0 // C2H15N5O2PS, [M+H2…	C8H14NO3S			ok	ok		formula found but no structure	C8H14NO3S	from MS2	not enough KEGG hits from formulaes (>1)
105	SP	6	+	99.043	1.0003	1									99.0442	12794.7	12.1159	99.043	99.043	0	yes		C5H6O2, [M+H2O+H]+, score=1 // C5H6O2, [M+H]+, score=1 // C5H6O2, [M-H2O+H]+, score=1 // CH9NO2P, [M+H2O+H]+, score=0	C5H6O2			ok	ok	1. SMILES: CC(=O)C(=O)C=C, score: -82.256 // 2. SMILES: CC(=O)C=CC=O, score: -86.578 // 3. SMILES: C(CC#CO)C=O, score: -86.8968 // 4. SMILES: CC(=O)CC#CO, score: -87.8671 // 5. SMILES: C=COC=CC=O, score: -88.7629 // 6. SMILES: C(C=CC=O)C=O, score: -88.9619 // 7. SMILES: C(CC=O)C=C=O, score: -89.9036 // 8. SMILES: CC=CC(=O)C=O, score: -90.148 // 9. SMILES: C=CCC(=O)C=O, score: -90.7306 // 10. SMIL…	1, HMDB: (29609), score: -134.2974, score position: 115 of 279 // 2. KEGG: (C20578), score: -155.3952, score position: 189 of 279 // 3, HMDB: (40145), score: -158.6658, score position: 197 of 279 // 4. KEGG: (C20441), HMDB: (13742), score: -182.6881, score position: 249 of 279	C5H6O2	from MS2			A2
106	SP	6	+	127.037	1.0002	0.99984									127.039	6032.6	15.7434	127.037	127.037	0	yes		C2H2N6O, [M+H]+, score=1	C2H2N6O			ok	ok	no hits		C2H2N6O	from MS2	not enough formulaes from features (>1)
107	SP	7	+	81.044	1.0017	1			113	H3CCHCO loss	amide	33:1, C4H4N2, [M + H]+			81.0446	92354.5	7.4034	81.044	81.044	0	yes		C4H4N2, [M+H]+, score=1 // C4H4N2, [M-H2O+H]+, score=1 // H7N3P, [M+H]+, score=0	C4H4N2			ok	ok	1. SMILES: C1=CN=CN=C1, score: -65.3833 // 2. SMILES: C1=[C-]N=CN=C1, score: -80.8308 // 3. SMILES: C1=CN=[C-]N=C1, score: -84.0004 // 4. SMILES: CC1=CN[C+]=N1, score: -104.8342 // 5. SMILES: C1=CN=CC=N1, score: -135.9211 // 6. SMILES: C1C2=CN=C1N2, score: -144.9726 // 7. SMILES: C1=NC=[C-]N=C1, score: -152.9265 // 8. SMILES: [CH]N1C=CN=C1, score: -154.5263 // 9. SMILES: CN1C=CN=[C+]1, score: -15…	1. KEGG: (C00396), HMDB: (3361), score: -65.3833, score position: 1 of 79 // 2, HMDB: (34176), score: -135.9211, score position: 5 of 79	C4H4N2	from MS2			A1
108	SP	7	+	82.0475	1.0001	0.99833	107	13C							82.0476	4918.8	1.2188	82.0475	82.0475	0	yes		no molecular formula found				ignore	no					not enough formulaes from features (>1)
109	SP	7	+	99.055	1.0002	0.99848			107	H2O adduct or loss	H2O adduct or loss	33:4, C4H4N2, [M + H2O + H]+			99.0547	8.2456	-3.0286	99.055	99.055	0	yes		C4H6N2O, [M+H2O+H]+, score=1 // C4H6N2O, [M+H]+, score=1 // C4H6N2O, [M-H2O+H]+, score=1 // H9N3OP, [M+H2O+H]+, score=0	C4H6N2O			ok	ok	1. SMILES: CN(CC#C)N=O, score: -135.1831 // 2. SMILES: C(CC#N)CN=O, score: -137.4551 // 3. SMILES: CCC(=O)[C-]=[N+]=[N-], score: -137.8541 // 4. SMILES: C1CC=[N+](N=C1)[O-], score: -149.3249 // 5. SMILES: C=NOCCC#N, score: -151.4981 // 6. SMILES: C1CC=[N+](C1)N=O, score: -152.1764 // 7. SMILES: CCC(C#N)N=O, score: -152.3456 // 8. SMILES: CCC(=O)C=[N+]=N, score: -152.6131 // 9. SMILES: CC(=[N+]=N)…	1, HMDB: (60768), score: -229.9543, score position: 180 of 369 // 2. KEGG: (C05562), score: -248.795, score position: 239 of 369	C4H6N2O	from MS2			A2
110	SP	7	+	127.02	1.0001	0.99832									127.022	61.9225	11.0218	127.02	127.02	0	yes		C2H9NOPS, [M+H2O+H]+, score=0 // C6H6OS, [M+H2O+H]+, score=1 // H4N3O5, [M+H]+, score=0 // C2H9NOPS, [M+H]+, score=0 // C6H6OS, [M+H]+, score=1 // C2H9NOPS, [M-H2O+H]+, score=0 // C6H6OS, [M-H2O+H]+, score=1	C6H6OS			ok	ok	1. SMILES: C=C=CS(=O)C=C=C, score: -85.6237 // 2. SMILES: CSC#CC=CC=O, score: -87.6406 // 3. SMILES: C1C=CCSC1=C=O, score: -90.3371 // 4. SMILES: C=COC=C=CC=S, score: -95.0468 // 5. SMILES: CC#CS(=O)C#CC, score: -101.7467 // 6. SMILES: C1=CC=C(C=C1)S=O, score: -106.278 // 7. SMILES: C1=CS(=CC=O)C=C1, score: -107.5946 // 8. SMILES: CC=C1C=CC(=O)S1, score: -109.9459 // 9. SMILES: C#CCS(=O)CC#C, sco…	1, HMDB: (33133), score: -130.6949, score position: 38 of 116 // 2, HMDB: (32431), score: -136.2373, score position: 49 of 116 // 3, HMDB: (33134), score: -152.008, score position: 81 of 116	C6H6OS	from MS2			A2
111	SP	7	+	128.016	1.0013	0.99957									128.017	4904.52	7.0304	128.016	128.016	0	yes		C5H5NOS, [M+H2O+H]+, score=1 // C5H5NOS, [M+H]+, score=1 // C5H5NOS, [M-H2O+H]+, score=1 // CH8N2OPS, [M+H]+, score=0	C5H5NOS			ok	ok	1. SMILES: CC(=O)C1=CSC=N1, score: -135.5573 // 2. SMILES: CC(=O)[N+]1=CSC=C1, score: -135.9327 // 3. SMILES: CC(=O)C1=NC=CS1, score: -137.7032 // 4. SMILES: CC1=CSC(=N1)C=O, score: -169.1527 // 5. SMILES: C1=C(N=CS1)CC=O, score: -170.7346 // 6. SMILES: C1=CSC(=N1)CC=O, score: -171.297 // 7. SMILES: CC(=O)C1=CN=CS1, score: -171.6262 // 8. SMILES: CC1=NC(=CS1)C=O, score: -174.8232 // 9. SMILES: CC…	1, HMDB: (32964), score: -137.7032, score position: 3 of 240	C5H5NOS	from MS2			A2
112	SP	7	+	129.018	1.0001	0.99838	110	41K							129.02	268.076	12.4013	129.018	129.018	0	yes		C2H3N5P, [M+H]+, score=0 // C6N4, [M+H]+, score=0.9729 // H6N3O3S, [M+H]+, score=0.0271	C6N4			ignore	no					not enough formulaes from features (>1)
113	SP	7	+	137.071	1.0004	0.99861									137.07	8.4526	-7.2955	137.071	137.071	0	yes		C3H11N3OP, [M+H2O+H]+, score=0 // C5H13O2P, [M+H2O+H]+, score=0 // C7H8N2O, [M+H]+, score=1 // C3H11N3OP, [M+H]+, score=0 // C5H13O2P, [M+H]+, score=0 // C7H8N2O, [M-H2O+H]+, score=1 // C3H11N3OP, [M-H2O+H]+, score=0 // C5H13O2P, [M-H2O+H]+, score=0	C7H8N2O			ok	ok	1. SMILES: CC1=NC=CN=C1C(=O)C, score: -103.5257 // 2. SMILES: CCC1=NC=CN=C1C=O, score: -108.1161 // 3. SMILES: CCC1=NC=C(N=C1)C=O, score: -113.5442 // 4. SMILES: CC1=NC=CN=C1CC=O, score: -118.5042 // 5. SMILES: CC1=NC=C(N=C1)C(=O)C, score: -120.0894 // 6. SMILES: CC1=NC=C(N=C1C)C=O, score: -123.5877 // 7. SMILES: CC1=CN=C(C(=N1)C)C=O, score: -125.5742 // 8. SMILES: CC1=CN=C(C(=N1)C=O)C, score: -1…	1, HMDB: (30001), score: -103.5257, score position: 1 of 1522 // 2, HMDB: (37819), score: -159.5759, score position: 30 of 1522 // 3, HMDB: (62268, 62267), score: -202.3437, score position: 222 of 1522 // 4, HMDB: (59711), score: -220.3431, score position: 418 of 1522 // 5, HMDB: (33947), score: -222.0932, score position: 441 of 1522 // 6, HMDB: (3152), score: -231.0293, score position: 539 of 15…	C7H8N2O	from MS2			A1
114	SP	8	+	139.075	1.0002	0.99998						111:4, C8H8O, [M + H2O + H]+			139.076	122.161	12.9427	139.075	139.075	0	yes		C4H13NO2P, [M+H2O+H]+, score=0 // C8H10O2, [M+H2O+H]+, score=1 // CH10N6S, [M+H]+, score=0 // C4H13NO2P, [M+H]+, score=0 // C8H10O2, [M+H]+, score=1 // CH10N6S, [M-H2O+H]+, score=0 // C4H13NO2P, [M-H2O+H]+, score=0 // C8H10O2, [M-H2O+H]+, score=1	C8H10O2			ok	ok	1. SMILES: CC=CC(=O)C(=O)C=CC, score: -91.976 // 2. SMILES: CC(=O)C=CC(=C)C(=O)C, score: -98.3633 // 3. SMILES: CC(=C)C(=O)C=CC(=O)C, score: -98.9805 // 4. SMILES: CC(=C)C(=O)C(=O)C(=C)C, score: -99.0603 // 5. SMILES: CC=CC(=O)C(=O)CC=C, score: -103.0982 // 6. SMILES: CC(=CC(=O)C)C(=O)C=C, score: -104.9147 // 7. SMILES: CCC(=C=O)C(=O)C=CC, score: -105.228 // 8. SMILES: CC=CC(=O)CC(=C=O)C, score: …	1, HMDB: (29671), score: -131.4988, score position: 162 of 1823 // 2, HMDB: (29672), score: -136.4534, score position: 223 of 1823 // 3. KEGG: (C11480), score: -140.7286, score position: 269 of 1823 // 4. KEGG: (C20694), score: -154.0794, score position: 505 of 1823 // 5, HMDB: (41607), score: -154.4029, score position: 518 of 1823 // 6, HMDB: (32139), score: -155.0043, score position: 529 of 182…	C8H10O2	from MS2			A2
115	SP	8	+	173.117	1.0001	0.99989									173.117	47.2437	2.3106	173.117	173.117	0	yes		C9H16O3, [M+H2O+H]+, score=1 // C9H16O3, [M+H]+, score=1 // C9H16O3, [M-H2O+H]+, score=1	C9H16O3			ok	ok	1. SMILES: CCCC(=O)CCCCC(=O)O, score: -81.646 // 2. SMILES: CC(=O)CCCCCCC(=O)O, score: -84.6015 // 3. SMILES: CCCC(=O)CCCC(=O)OC, score: -84.7702 // 4. SMILES: CCC(=O)CCCCCC(=O)O, score: -86.1728 // 5. SMILES: CCCCCC(=O)CCC(=O)O, score: -86.2592 // 6. SMILES: CCCCC(=O)CCCC(=O)O, score: -86.7718 // 7. SMILES: CCCCCCC(=O)CC(=O)O, score: -87.5571 // 8. SMILES: CCCOC(=O)CCCC(=O)C, score: -91.3392 // …	1. KEGG: (C16322), HMDB: (94711), score: -110.7027, score position: 56 of 4656 // 2, HMDB: (40165), score: -140.7983, score position: 284 of 4656 // 3, HMDB: (36396), score: -173.6065, score position: 1069 of 4656 // 4, HMDB: (60287), score: -176.319, score position: 1165 of 4656 // 5, HMDB: (36188), score: -182.0926, score position: 1394 of 4656 // 6, HMDB: (36213), score: -214.5507, score posit…	C9H16O3	from MS2			A2
116	SP	8	+	185.153	1.0002	1									185.152	555.971	-3.2406	185.153	185.153	0	yes		C11H20O2, [M+H2O+H]+, score=1 // C11H20O2, [M+H]+, score=1 // C11H20O2, [M-H2O+H]+, score=1	C11H20O2			ok	ok	1. SMILES: CCCCCCCCCC(=O)O[CH], score: -67.7023 // 2. SMILES: CC=CCCCCCCC(=O)OC, score: -71.8234 // 3. SMILES: [CH]CCCCCCCCCC(=O)O, score: -72.1675 // 4. SMILES: CC=CCCCCCCCC(=O)O, score: -77.3982 // 5. SMILES: CCCC=CCCCCCC(=O)O, score: -79.8529 // 6. SMILES: COC(=O)CCCCCCCC=C, score: -80.9162 // 7. SMILES: CCCC=CCCCCC(=O)OC, score: -81.2508 // 8. SMILES: CCCCCC=CCCCC(=O)O, score: -84.8036 // 9. …	1. KEGG: (C13910), HMDB: (33724), score: -93.192, score position: 14 of 6004 // 2, HMDB: (32396), score: -93.6291, score position: 15 of 6004 // 3, HMDB: (31272), score: -106.736, score position: 30 of 6004 // 4, HMDB: (40593), score: -109.7893, score position: 34 of 6004 // 5, HMDB: (36784), score: -111.3682, score position: 42 of 6004 // 6, HMDB: (31062), score: -118.2407, score position: 68 of…	C11H20O2	from MS2			A2
117	SP	9	+	79.0385	1.0003	1			118	H2O adduct or loss	H2O adduct or loss	12:4, C2H4O2, [M + H2O + H]+			79.0387	1.2073	2.5304	79.0385	79.0385	0	yes		H4N3O2, [M+H]+, score=1	H4N3O2			ok	ok	no hits		H4N3O2	from MS2	not enough KEGG hits from formulaes (>1)
118	SP	9	+	97.049	1.0001	0.99981			117	H2O adduct or loss	H2O adduct or loss				97.048	169.665	-10.3041	97.049	97.049	0	yes		H6N3O3, [M+H]+, score=1	H6N3O3			ok	ok	no hits		H6N3O3	from MS2	not enough KEGG hits from formulaes (>1)

## Sheet: Sheet1
label	bact	clust	pol	m/z	certainty level
1	EC	1	-	233.108
2	EC	1	-	256.082
3	EC	1	-	288.072	A2
4	EC	2	+	93.0905
5	EC	2	+	94.094
6	EC	2	+	111.102
7	EC	2	+	124.055
8	EC	2	+	125.038
9	EC	2	+	143.049
10	EC	2	+	153.071
11	EC	2	+	155.118
12	EC	2	+	194.082	A2
13	EC	3	-	163.06
14	EC	4	+	164.107	A2
15	EC	5	+	79.075
16	EC	5	+	97.0855
17	EC	5	+	107.106
18	EC	6	-	208.025
19	HI	1	-	347.113
20	HI	1	-	379.077
21	HI	1	-	379.111
22	HI	1	-	380.084
23	HI	2	-	197.053
24	HI	2	-	281.092	A2
25	HI	2	-	328.101
26	HI	2	-	349.103
27	HI	2	-	359.087
28	HI	3	-	221.051	A1
29	HI	3	-	282.096
30	HI	4	-	128.035
31	HI	4	-	153.03	A2
32	PA	1	+	68.049	A1
33	PA	1	+	69.851
34	PA	1	+	70.0645	A2
35	PA	1	+	71.068
36	PA	2	-	114.019
37	PA	2	-	178.034
38	PA	2	-	199.034
39	PA	3	+	84.0805	A2
40	PA	3	+	124.038	A1
41	PA	4	+	139.123
42	PA	4	-	98.0245
43	SA	1	+	106.085	A2
44	SA	1	+	177.07
45	SA	1	-	151.997
46	SA	2	+	149.039
47	SA	2	+	191.023
48	SA	2	+	195.081
49	SA	2	+	197.077
50	SA	2	+	201.07
51	SA	2	+	209.033
52	SA	2	+	219.081
53	SA	2	+	247.112
54	SA	3	+	111.043	A1
55	SA	3	+	129.053	A2
56	SA	4	-	153.006
57	SA	4	-	167.02
58	SA	5	+	223.112
59	SM	1	+	111.082
60	SM	1	+	126.091	A2
61	SM	1	+	136.021	A1
62	SM	1	+	140.107	A2
63	SM	2	-	236.054	A2
64	SM	3	-	203.056
65	SM	3	-	219.051	A1
66	SM	3	-	237.061	A2
67	SP	1	+	77.0595	A2
68	SP	1	+	110.059
69	SP	1	+	147.08	A1
70	SP	2	-	87.0445	B1
71	SP	2	-	101.06
72	SP	2	-	105.055
73	SP	2	-	115.076
74	SP	2	-	143.107	B1
75	SP	2	-	147.066	A2
76	SP	3	+	121.085
77	SP	3	+	142.031	A2
78	SP	4	+	203.179	A2
79	SP	4	+	221.19	A2
80	SP	4	+	223.206	A2
81	SP	5	+	74.0125
82	SP	5	+	85.0225
83	SP	5	+	94.028
84	SP	5	+	97.007
85	SP	5	+	104.972
86	SP	5	+	113.478
87	SP	5	+	113.978
88	SP	5	+	115.018
89	SP	5	+	117.013
90	SP	5	+	121.984
91	SP	5	+	122.484
92	SP	5	+	122.984
93	SP	5	+	124.989
94	SP	5	+	126.969
95	SP	5	+	133.028	A2
96	SP	5	+	133.994
97	SP	5	+	137.038
98	SP	5	+	143
99	SP	5	+	167.971
100	SP	5	+	174.984
101	SP	5	+	176.981
102	SP	5	+	192.995
103	SP	5	+	194.992
104	SP	5	+	205.076
105	SP	6	+	99.043	A2
106	SP	6	+	127.037
107	SP	7	+	81.044	A1
108	SP	7	+	82.0475
109	SP	7	+	99.055	A2
110	SP	7	+	127.02	A2
111	SP	7	+	128.016	A2
112	SP	7	+	129.018
113	SP	7	+	137.071	A1
114	SP	8	+	139.075	A2
115	SP	8	+	173.117	A2
116	SP	8	+	185.153	A2
117	SP	9	+	79.0385
118	SP	9	+	97.049
