# Supplementary material for: Differentiation of Cystic Fibrosis-Related Pathogens by Volatile Organic Compound Analysis with Secondary Electrospray Ionization Mass Spectrometry
Source: Metabolites. 2021 Nov 11;11(11):773. doi: 10.3390/metabo11110773 (PMC8617967; doi:10.3390/metabo11110773)
Supplement: Supplementary file 1 [file metabolites-11-00773-s001.zip › table_S3_putative_markers_literature_comparison.xlsx]

## Sheet: Sheet1
bact	pol	m/z value	Mol. comp.	Sirius bio hits	Literature comparison	Putative compound	Literature findings	Literature comment
PA	+	70.0645	C4H7N	1. KEGG: (C15668), HMDB: (12497, 60246), score: -135.9995, score position: 6 of 106 // 2. KEGG: (C02420), score: -215.4743, score position: 88 of 106	1. Pyrroline: Marker PA Early release with Ambient MS (Hu et al. 2017) 2. C02420 (Isobutyronitrile): n.r.	Pyrroline (C15668)	Group 1: Reported bacteria volatile marker	Reported PA marker, early release volatile, with Ambient MS (Hu et al. 2017)
PA	+	68.049	C4H5N	1. KEGG: (C19907), HMDB: (35924), score: -105.9561, score position: 1 of 67 // 2, HMDB: (31323), score: -175.6711, score position: 6 of 67	1. Pyrrole: Marker PA Early release with GC-MS (Filipiak et al. 2012) 2. HMDB31323 (3-Butenenitrile): plant food	Pyrrole (C19907)	Group 1: Reported bacteria volatile marker	Reported PA marker, early release volatile, with GC-MS (Filipiak et al. 2012)
PA	+	84.0805	C5H9N	1. KEGG: (C06181), score: -120.9883, score position: 11 of 297 // 2, HMDB: (40173), score: -131.5872, score position: 20 of 297 // 3. KEGG: (C20808), score: -138.5458, score position: 24 of 297 // 4. KEGG: (C06178), HMDB: (60253), score: -178.7445, score position: 100 of 297 // 5. KEGG: (C21525), score: -204.2027, score position: 165 of 297 // 6, HMDB: (33529), score: -249.8344, score position: 2…	1. Piperideine: n.r. 2. HMDB0040173 (Pentanenitrile): plant nutrient 3. C20808 (2-Methyl-1-pyrroline): n.r. 4. C06178 (1-Methylpyrrolinium): n.r. 5. C21525 (2-Methylbutanenitrile): Reported as volatile marker for PA (Bean et al. 2016) 6. HMDB0033529 ((+)-2,3-Dihydro-3-methyl-1H-pyrrole): plant nutrient	2-Methylbutanenitrile (C21525)	Group 1: Reported bacteria volatile marker	Reported volatile marker for PA (Bean et al. 2016)
SM	+	136.021	C7H5NS	1, HMDB: (32930), score: -37.449, score position: 1 of 13	1. Benzothiazole: Volatile released from bacteria (Zheng et al. 2019)	Benzothiazole (HMDB32930)	Group 1: Reported bacteria volatile marker	Novel putative SM marker (reported as volatile released from Bacillus strains, He et al. 2020)
SP	+	128.016	C5H5NOS	1, HMDB: (32964), score: -137.7032, score position: 3 of 240	1. 2-Acetylthiazole: food, plant; reported as volatile marker for Bacillus strains with HS-SPME-GC-MS (Zhu et al. 2010)	2-Acetylthiazole (HMDB0032964)	Group 1: Reported bacteria volatile marker	Reported as volatile marker for Bacillus strains with HS-SPME-GC-MS (Zhu et al. 2010)
SP	+	81.044	C4H4N2	1. KEGG: (C00396), HMDB: (3361), score: -65.3833, score position: 1 of 79 // 2, HMDB: (34176), score: -135.9211, score position: 5 of 79	1. Pyrimidine: n.r.; reported as elevated volatile marker for S. Typhimurium and S. aureus with SESI-MS (Zhu et al. 2010) 2. Pyrazine: food, plant	Pyrimidine (C00396)	Group 1: Reported bacteria volatile marker	Reported as elevated volatile marker for S. aureus and S. Typhimurium with SESI-MS (Zhu et al. 2010)
PA	+	124.038	C6H5NO2	1. KEGG: (C10164), HMDB: (2243), score: -70.2106, score position: 1 of 310 // 2. KEGG: (C00253), HMDB: (1488), score: -98.2318, score position: 2 of 310 // 3. KEGG: (C07446), HMDB: (60665), score: -107.5761, score position: 4 of 310 // 4. KEGG: (C06813), HMDB: (41950), score: -166.042, score position: 23 of 310 // 5, HMDB: (null), score: -254.3966, score position: 118 of 310	1. C10164 (Picolinic acid, 2-Pyridinecarboxylic acid): Tryptophan metabolite, map003801. 2. Nicotinic acid (3-Pyridinecarboxylic acid) Microbial metabolite (map01120). The metabolite of nicotinate, methyl nicotinate was reported as volatile marker for Mycobacterium tuberculosis Sethi et a. 2013 3. C07446 (Isonicotinic acid, 4-Pyridinecarboxylic acid): n.r. 4. C06813 (Nitrobenzene): Microbial meta…	Nicotinic acid (C00253)	Group 2: Reported microbial metabolite	Novel putative PA marker (reported as microbial metabolite, map01120; in addition. The metabolite of nicotinate, methyl nicotinate was reported as volatile marker for Mycobacterium tuberculosis Sethi et a. 2013
SM	-	219.051	C8H12O7	1. KEGG: (C16597), score: -270.0381, score position: 1 of 209 // 2. KEGG: (C16583), score: -310.3026, score position: 15 of 209 // 3, HMDB: (59775), score: -330.7702, score position: 29 of 209	1. (-)-threo-Iso(homo)2-citrate: Microbial metabolism, map01120; Methane metabolism, map00680; 2-Oxocarboxylic acid metabolism, map01210 2. (R)-(Homo)2-citrate: Microbial metabolism, map01120; Methane metabolism, map00680; 2-Oxocarboxylic acid metabolism, map01210 3. 3-Hydroxy-3-carboxymethyl-adipic acid: urine	Threo-(Homo)2-isocitrate (C16597)	Group 2: Reported microbial metabolite	Novel putative SM marker (reported as microbial metabolite, map01120)
HI	-	281.092	C16H14N2O3	1. KEGG: (C12118), score: -448.9959, score position: 2220 of 6766	1.Saphenic acid methyl ester: reported as microbial metabolite, map01120	Saphenic acid methyl ester (C12118)	Group 2: Reported microbial metabolite	Novel putatitive HI marker (reported as microbial metabolite, map01120)
EC	-	288.072	C11H15NO8	1. KEGG: (C05537, C04462), HMDB: (12266), score: -515.4192, score position: 13 of 64	1. L-2-succinylamino-6-oxoheptanedioic acid: reported as microbial metabolite, map01120	L-2-succinylamino-6-oxoheptanedioic acid (C04462)	Group 2: Reported microbial metabolite	Novel putatitive EC marker (reported as microbial metabolite, map01120)
EC	+	194.082	C10H11NO3	1, HMDB: (32388), score: -188.041, score position: 44 of 4959 // 2. KEGG: (C06726), score: -206.6013, score position: 149 of 4959 // 3, HMDB: (13245), score: -232.2376, score position: 576 of 4959 // 4, HMDB: (13292), score: -236.8045, score position: 723 of 4959 // 5, HMDB: (11723), score: -237.2177, score position: 737 of 4959 // 6. KEGG: (C10581), score: -241.0617, score position: 845 of 4959 …	1. Methyl n-acetylanthranilate 2. n.r. (Synthesized compound: Acts in the reverse direction to form part of the 3-methylquinoline degradation pathway in bacteria; https://www.brenda-enzymes.org/enzyme.php?ecno=1.3.1.65) 3. n.r. (m-Methylhippuric acid): Metabolite of xylene, a petrochemical 4. n.r. (p-Methylhippuric acid): Metabolite of xylene, a petrochemical 5. n.r. (o-Methylhippuric acid): Meta…	Phenylacetylglycine (C05598)	Group 2: Reported microbial metabolite	Novel putatitive EC marker (reported as phenylalanine metabolite, map00360; and as gut microbiotametabolite, Yap et al. 2008)
SA	+	111.043	C6H6O2	1. KEGG: (C01751), HMDB: (32037), score: -94.4872, score position: 1 of 331 // 2, HMDB: (31180), score: -94.7088, score position: 2 of 331 // 3. KEGG: (C00530), HMDB: (2434), score: -96.1346, score position: 3 of 331 // 4. KEGG: (C15571, C00090, C01785), HMDB: (957), score: -122.6236, score position: 35 of 331 // 5. KEGG: (C11115), HMDB: (33002), score: -135.819, score position: 62 of 331 // 6, H…	1. 1,3-Benzenediol: Microbial metabolite (map01120) 2. HMDB31180 ((E,E)-2,4-Hexadienedial): plant nutrient 3. C00530 (1,4-Benzenediol): Microbial metabolite (map01120) 4. C15571 (1,2-Benzenediol, catechol): plant nutrient 5. C11115 (5-Methyl-2-furfural): plant nutrient 6. HMDB0033127 (2-Acetylfuran): plant nutrient	1/n-Benzenediol (n=3/4: C01751/C00530)	Group 2: Reported microbial metabolite	Novel putatitive SA marker (reported as microbial metabolite, map01120)
SA	+	129.053	C6H8O3	1. KEGG: (C06761), score: -137.0396, score position: 130 of 1037 // 2, HMDB: (40732), score: -147.1526, score position: 208 of 1037 // 3. KEGG: (C11354, C20240), score: -156.1323, score position: 294 of 1037 // 4, HMDB: (33285), score: -175.2611, score position: 482 of 1037 // 5, HMDB: (38072), score: -177.2623, score position: 502 of 1037 // 6. KEGG: (C01125), score: -177.918, score position: 51…	1. C06761: n.r. 2. HMDB0040732: plant nutrient 3. 2-Hydroxy-2,4-hexadienoic acid: microbial metabolite, map01120 4. HMDB0033285: plant nutrient 5. HMDB0038072: plant nutrient 6. C01125: n.r. 7. C06719: map01120 8. HMDB0031303: plant nutrient 9. C20717: n.r. 10. HMDB0033517: plant nutrient 11. C20443: map01120 12. HMDB0031847: plant food 13. HMDB0031306: plant nutrient	2-Hydroxy-2,4-hexadienoic acid (C11354)	Group 2: Reported microbial metabolite	Novel putatitive SA marker (reported as microbial metabolite, map01120)
SP	+	223.206	C15H26O	1. KEGG: (C09621, C20479), HMDB: (36197, 36198), score: -113.5787, score position: 30 of 2473 // 2, HMDB: (38213), score: -114.1681, score position: 34 of 2473 // 3. KEGG: (C01126, C06081, C03220), HMDB: (4305, 59849), score: -116.6592, score position: 49 of 2473 // 4. KEGG: (C17124, C19893), score: -118.6201, score position: 63 of 2473 // 5. KEGG: (C09676), score: -123.2754, score position: 111 …	1. Levomenol: map01062 Biosynthesis of terpenoids and steroids 2, Humulol: food, surfactant 3. trans-Farnesol: map00900 Terpenoid backbone biosynthesis, map00909 Sesquiterpenoid and triterpenoid biosynthesis, map00981 Insect hormone biosynthesis, map01110 Biosynthesis of secondary metabolites 4. Uncineol: phytochemical 5. 10-epi-gamma-Eudesmol: phytochemical 6, Bulnesol: food, surfactant 7. Hedyc…	T-Muurolol (C20184)	Group 2: Reported microbial metabolite	Novel putative SP marker, reported as microbial metabolite for Streptomyces sp (Ding et al. 2009)
SP	+	147.08	C10H10O	1, HMDB: (31617, 141081), score: -45.077, score position: 1 of 800 // 2, HMDB: (31566), score: -61.632, score position: 2 of 800 // 3, HMDB: (31619), score: -72.549, score position: 9 of 800 // 4, HMDB: (29602), score: -76.8915, score position: 13 of 800 // 5, HMDB: (29640), score: -79.3151, score position: 17 of 800 // 6, HMDB: (35925), score: -80.425, score position: 19 of 800 // 7, HMDB: (1336…	1. Benzylideneacetone: food, reported for bacteria Xenorhabdus nematophila; however with antibacterial properties (Ji et al. 2004) 2. 2-Methyl-3-phenyl-2-propenal: food, plant, saliva 3. 2-Phenyl-2-butenal: food, plant 4. 4-Phenyl-2-butenal: food, plant 5. 3-(4-Methylphenyl)-2-propenal: food 6. 4-(1-Methylethenyl)benzaldehyde 7. n.a. 8. n.a. 9. 2,3-Dimethylbenzofuran: food, plant 10. 4,7-dimethyl…	Benzylideneacetone (HMDB0031617)	Group 2: Reported microbial metabolite	Novel putative SP marker (reported for bacteria Xenorhabdus nematophila; however with antibacterial properties (Ji et al. 2004)
SP	+	139.075	C8H10O2	1, HMDB: (29671), score: -131.4988, score position: 162 of 1823 // 2, HMDB: (29672), score: -136.4534, score position: 223 of 1823 // 3. KEGG: (C11480), score: -140.7286, score position: 269 of 1823 // 4. KEGG: (C20694), score: -154.0794, score position: 505 of 1823 // 5, HMDB: (41607), score: -154.4029, score position: 518 of 1823 // 6, HMDB: (32139), score: -155.0043, score position: 529 of 182…	1, 1,4-Dimethoxybenzene: food, plant, flavoring agent 2, 1,3-Dimethoxybenzene: food, plant 3. 2-Methyl-6-oxohepta-2,4-dienal: n.r. 4. (2E,4E,6E)-7-Hydroxy-4-methylhepta-2,4,6-trienal: n.r. 5, 2-Phenoxyethanol: food, personal care product 6, 1,2-Dimethoxybenzene: food, laboratory chemical 7. Styrene-cis-2,3-dihydrodiol: map00643 Styrene degradation, map01120 Microbial metabolism in diverse environ…	Styrene-cis-2,3-dihydrodiol (C07084)	Group 2: Reported microbial metabolite	Novel putatitive SP marker (reported as microbial metabolite, map01120)
SP	+	99.043	C5H6O2	1, HMDB: (29609), score: -134.2974, score position: 115 of 279 // 2. KEGG: (C20578), score: -155.3952, score position: 189 of 279 // 3, HMDB: (40145), score: -158.6658, score position: 197 of 279 // 4. KEGG: (C20441), HMDB: (13742), score: -182.6881, score position: 249 of 279	1. 5-Methyl-2(3H)-furanone: food, flavoring agent 2. 2-Methylenebutanolactone 3, 4,5-Dehydrovalerolactone: food, plant 4. 2-Furanmethanol: map00365 Furfural degradation, map01120 Microbial metabolism in diverse environments	2-Furanmethanol (C20441)	Group 2: Reported microbial metabolite	Novel putatitive SP marker (reported as microbial metabolite, map01120)
SP	-	87.0445	C4H8O2	KEGG maps correlation	1. Butanoic acid: map00650 Butanoate metabolism, , map04973 Carbohydrate digestion and absorption, map04974 Protein digestion and absorption 2. 2-Methylpropanoic acid: map01120 Microbial metabolism in diverse environments, map01220 Degradation of aromatic compounds, map04974 Protein digestion and absorption	2-Methylpropanoic acid (C02632)	Group 2: Reported microbial metabolite	Novel putatitive SP marker (reported as microbial metabolite, map01120)
SM	+	126.091	C7H11NO	1, HMDB: (30345), score: -183.7213, score position: 9 of 94 // 2, HMDB: (34883), score: -206.1116, score position: 23 of 94 // 3, HMDB: (37865), score: -257.585, score position: 70 of 94 // 4, HMDB: (37866), score: -262.482, score position: 73 of 94 // 5, HMDB: (37867), score: -262.8957, score position: 74 of 94 // 6, HMDB: (37853), score: -283.777, score position: 83 of 94 // 7, HMDB: (37854), s…	1. 2-Acetyl-D1-piperideine: food, plant 2. 2-Propionyl-1-pyrroline: related to 2-Acetyl-1-pyrroline which is produced by a range of bacteria (Routray et al. 2017), food, nutrient; r 3. 2-Ethyl-4,5-dimethyloxazole: food, plant, nutrient 4. 4-Ethyl-2,5-dimethyloxazole: food, plant, nutrient 5. 5-Ethyl-2,4-dimethyloxazole: food, plant, nutrient 6. 2-Methyl-4-propyloxazole: food, animal, nutrient 7. …	2-Propionyl-1-pyrroline (HMDB34883)	Group 3: Not reported as microbial metabolite	Novel putative SM marker (not reported as bacteria metabolite. However, related to 2-Acetyl-1-pyrroline which is produced by a range of bacteria (Routray et al. 2017)
SM	+	140.107	C8H13NO	1. KEGG: (C00783), score: -157.6375, score position: 4 of 113 // 2. KEGG: (C16697), score: -197.8729, score position: 26 of 113 // 3, HMDB: (34884), score: -204.8976, score position: 34 of 113 // 4, HMDB: (29613), score: -207.9588, score position: 36 of 113 // 5, HMDB: (37870), score: -236.2861, score position: 61 of 113 // 6, HMDB: (37868), score: -237.0155, score position: 62 of 113 // 7, HMDB:…	1. Tropinone: map00960 Tropane, piperidine and pyridine alkaloid biosynthesis, map01064 Biosynthesis of alkaloids derived from ornithine, lysine and nicotinic acid, map01110 Biosynthesis of secondary metabolites 2. 1-Indolizidinone: map00960 Tropane, piperidine and pyridine alkaloid biosynthesis, map01064 Biosynthesis of alkaloids derived from ornithine, lysine and nicotinic acid, map01110 Biosyn…	Tropinone (C00783)	Group 3: Not reported as microbial metabolite	Novel putative SM marker (reported for biosynthesis of secondary metabolite, map01110 )
SM	-	236.054	C11H11NO5	1, HMDB: (34251), score: -315.8426, score position: 128 of 1569 // 2, HMDB: (38942), score: -499.1096, score position: 1550 of 1569	1. N-Benzoylaspartic acid: food plant nutrient 2. methyl 2-(3,5-dihydroxy-2-oxo-2,3-dihydro-1H-indol-3-yl)acetate: food plant nutrient	N-Benzoylaspartic acid (HMDB34251)	Group 3: Not reported as microbial metabolite	Novel putative SM marker (not reported as bacteria metabolite)
SM	-	237.061	C8H14O8	1. KEGG: (C01187), score: -320.8624, score position: 20 of 137 // 2. KEGG: (C21063), score: -400.087, score position: 88 of 137 // 3, HMDB: (131294), score: -414.218, score position: 103 of 137	1. 3-Deoxyoctulosonic acid: Lipopolysaccharide biosynthesis (map00540) 2. Ketodeoxyoctonic acid: n.r. 3. n.r.	3-Deoxyoctulosonic acid (C01187)	Group 3: Not reported as microbial metabolite	Novel putative SM marker (reported for lipopolysaccharide biosynthesis, map00540)
HI	-	221.051	C8H14O5S	1. KEGG: (C17215), score: -232.1518, score position: 1 of 420 // 2. KEGG: (C17214), score: -262.878, score position: 3 of 420	1.3-(3'-Methylthio)propylmalic acid: map00966, Glucosinolate biosynthesis, map01210; 2-Oxocarboxylic acid metabolism 2. 2-(3'-Methylthio)propylmalic acid:map00966, Glucosinolate biosynthesis, map01210; 2-Oxocarboxylic acid metabolism	n-(3'-Methylthio)propylmalic acid (C17215/17214)	Group 3: Not reported as microbial metabolite	Novel putative HI marker (not reported as microbial metabolite)
HI	-	153.03	C6H6N2O3	1. KEGG: (C19321), score: -256.8035, score position: 2 of 875 // 2. KEGG: (C19322), score: -268.1084, score position: 13 of 875 // 3. KEGG: (C19323), score: -276.0633, score position: 25 of 875 // 4. KEGG: (C03762), score: -409.7909, score position: 300 of 875 // 5. KEGG: (C03277), score: -419.1254, score position: 362 of 875	1-3. n-Amino-m-nitrophenol (n=2, m=4: C19321: n.r.; n=2, m=5: C19322: n.r; n=4, m=2: C19323: n.r.) 4. C03762: n.r. 5. C03277: histidine metabolite, map00340	n-Amino-m-nitrophenol (n/m=2/4,2/5, 4/2: C19321, C19322, C19323)	Group 3: Not reported as microbial metabolite	Novel putative HI marker (not reported as microbial metabolite)
EC	+	164.107	C10H13NO	1. KEGG: (C11487), score: -144.3779, score position: 45 of 4793 // 2. KEGG: (C06746), score: -147.7492, score position: 61 of 4793 // 3, HMDB: (61786), score: -182.0297, score position: 475 of 4793 // 4, HMDB: (41927), score: -190.702, score position: 624 of 4793 // 5. KEGG: (C04351), score: -196.5236, score position: 751 of 4793 // 6, HMDB: (40025), score: -204.5067, score position: 935 of 4793 …	1. N-Ethylphenylacetamide: n.r 2. N-Acetylphenylethylamine: n.r 3. N-propylbenzenecarboximidic acid: human saliva 4. 2-Methylamino-1-phenylpropanone: drug, nutrient 5. (1R)-2-(methylimino)-1-phenylpropan-1-ol: phenylalanine metabolism (map00360) 6. 1-(5-methyl-2,3-dihydro-1H-pyrrolizin-7-yl)ethan-1-one: food nutrient 7. 1-(7-methyl-2,3-dihydro-1H-pyrrolizin-5-yl)ethan-1-one: food nutrient 8. 1-(6…	N-Ethylphenylacetamide (C11487)	Group 3: Not reported as microbial metabolite	Novel putative EC marker
SA	+	106.085	C4H11NO2	1. KEGG: (C11260), score: -77.3654, score position: 2 of 225 // 2. KEGG: (C06772), HMDB: (4437), score: -101.7763, score position: 6 of 225	1. C11260 (Aminomethyl propanediol): n.r., personal care product ingredient 2. C06772 (Diethanolamine): Glycerophospholipid metabolism (map00564)	Diethanolamine (C11260)	Group 3: Not reported as microbial metabolite	Novel putative SA marker (not reported as bacteria metabolite)
SP	+	221.19	C15H24O	1. KEGG: (C03461), HMDB: (60356), score: -96.5069, score position: 23 of 4846 // 2, HMDB: (36118), score: -104.3927, score position: 59 of 4846 // 3, HMDB: (35391), score: -104.7178, score position: 64 of 4846 // 4, HMDB: (38209), score: -108.4962, score position: 88 of 4846 // 5, HMDB: (38210), score: -110.6554, score position: 99 of 4846 // 6, HMDB: (37069), score: -111.7256, score position: 10…	1. Farnesal: map00900 Terpenoid backbone biosynthesis, map00909 Sesquiterpenoid and triterpenoid biosynthesis, map00981 Insect hormone biosynthesis, map01110 Biosynthesis of secondary metabolites 2. (3S,6E)-6-Caryophyllen-15-al: food, plant 4. wrong database hit, not C2H6 5. Humulene epoxide II: food, plant 6. Acoragermacrone: food, plant 7. Humulenol II: food, plant 8. Isoacolamone: food plant 9…	Farnesal (C03461)	Group 3: Not reported as microbial metabolite	Novel putative SP marker (not reported as bacteria metabolite)
SP	+	203.179	C15H22	1, HMDB: (36416), score: -102.887, score position: 48 of 1212 // 2, HMDB: (59676, 59857), score: -131.0069, score position: 300 of 1212 // 3, HMDB: (36796), score: -132.308, score position: 318 of 1212 // 4, HMDB: (35707), score: -132.8378, score position: 327 of 1212 // 5, HMDB: (38125), score: -137.1551, score position: 386 of 1212 // 6. KEGG: (C09649), HMDB: (61838, 59878), score: -155.1186, s…	1. beta-Spathulene: food, plant 2. beta-Vatirenene: food 3. (1alpha,6alpha,7alphaH)-2,4(15)-Copadiene: food, plant 4. (6alpha,7alpha,10alpha)-1(5),3-Aromadendradiene, food, surfactant 5. 1,4,9-Cadinatriene: food 6. alpha-Curcumene: Phytochemical 7. (E)-Calamene: food	beta-Spathulene (HMDB36416)	Group 3: Not reported as microbial metabolite	Novel putative SP marker (not reported as bacteria metabolite)
SP	+	185.153	C11H20O2	1. KEGG: (C13910), HMDB: (33724), score: -93.192, score position: 14 of 6004 // 2, HMDB: (32396), score: -93.6291, score position: 15 of 6004 // 3, HMDB: (31272), score: -106.736, score position: 30 of 6004 // 4, HMDB: (40593), score: -109.7893, score position: 34 of 6004 // 5, HMDB: (36784), score: -111.3682, score position: 42 of 6004 // 6, HMDB: (31062), score: -118.2407, score position: 68 of…	1. Undecenoic acid: n.r. 2, Methyl 2-decenoate: food, surfactant, flavoring agent 3, Ethyl (E)-2-nonenoate: food, surfactant 4, 2-Propenyl octanoate: food, surfactant 5, 6-Hexyltetrahydro-2H-pyran-2-one: food, flavoring agent 6, (Z)-3-Methyl-3-decenoic acid: food, surfactant 7, Pent-2-enyl hexanoate: food, surfactant 8, (x)-1-Nonen-3-yl acetate: food 9. gamma-Undecalactone: n.r. 10, 2,3-Undecaned…	Undecenoic acid(C13910)	Group 3: Not reported as microbial metabolite	Novel putatitive SP marker (reported as metabolite)
SP	+	173.117	C9H16O3	1. KEGG: (C16322), HMDB: (94711), score: -110.7027, score position: 56 of 4656 // 2, HMDB: (40165), score: -140.7983, score position: 284 of 4656 // 3, HMDB: (36396), score: -173.6065, score position: 1069 of 4656 // 4, HMDB: (60287), score: -176.319, score position: 1165 of 4656 // 5, HMDB: (36188), score: -182.0926, score position: 1394 of 4656 // 6, HMDB: (36213), score: -214.5507, score posit…	1. 9-Oxononanoic acid: map00592 alpha-Linolenic acid metabolism, map01110 Biosynthesis of secondary metabolites 2, Butyl levulinate: food, flavoring agent 3, 3-Methylbutyl 3-oxobutanoate: food, flavoring agent 4, 4-Hydroperoxy-2-nonenal: n.r. 5, Tetrahydrofurfuryl butyrate: food, surfactant, flavoring agent 6, cis-3-Hexenyl lactate: food, flavoring agent 7, 5-Pentyl-1,4-dioxan-2-one: food 8, 2-Me…	9-Oxononanoic acid (C16322)	Group 3: Not reported as microbial metabolite	Novel putatitive SP marker (reported as metabolite)
SP	-	147.066	C6H12O4	1. KEGG: (C06007, C04104), HMDB: (12140), score: -232.5733, score position: 5 of 897 // 2. KEGG: (C02104, C00418), HMDB: (227, 59629), score: -288.3135, score position: 77 of 897 // 3. KEGG: (C00522), score: -290.6782, score position: 84 of 897 // 4, HMDB: (59705), score: -336.5374, score position: 343 of 897 // 5, HMDB: (31639), score: -352.2504, score position: 482 of 897 // 6. KEGG: (C21055, C…	1. 2,3-Dihydroxy-3-methylpentanoate (C06007): Valine, leucine and isoleucine biosynthesis, map00290, 2-Oxocarboxylic acid metabolism, map01210, Biosynthesis of secondary metabolites, map01110 , Biosynthesis of amino acids, map01230 2. Mevalonic acid (C00418): map00900 Terpenoid backbone biosynthesis, map01060 Biosynthesis of plant secondary metabolites, map01062 Biosynthesis of terpenoids and ste…	2,3-Dihydroxy-3-methylpentanoate (C06007):	Group 3: Not reported as microbial metabolite	Novel putatitive SP marker (reported as metabolite)
SP	-	143.107	C8H16O2	KEGG maps correlation	1. Octanoic acid: Fatty acid biosynthesis, map00061; Lipoic acid metabolism, map00785; Biosynthesis of plant secondary metabolites, map01060; Biosynthesis of alkaloids derived from terpenoid and polyketide, map01066	Octanoic acid (C06423)	Group 3: Not reported as microbial metabolite	Novel putatitive SP marker (reported as metabolite)
SP	+	142.031	C6H7NOS	1, HMDB: (37168), score: -191.9455, score position: 48 of 509	1. 2-Propanoylthiazole: Food plant nutrient, flavoring agent	2-Propanoylthiazole (HMDB37168)	Group 3: Not reported as microbial metabolite	Novel putative SP marker (not reported as bacteria metabolite)
SP	+	137.071	C7H8N2O	1, HMDB: (30001), score: -103.5257, score position: 1 of 1522 // 2, HMDB: (37819), score: -159.5759, score position: 30 of 1522 // 3, HMDB: (62268, 62267), score: -202.3437, score position: 222 of 1522 // 4, HMDB: (59711), score: -220.3431, score position: 418 of 1522 // 5, HMDB: (33947), score: -222.0932, score position: 441 of 1522 // 6, HMDB: (3152), score: -231.0293, score position: 539 of 15…	1. 2-Acetyl-3-methylpyrazine: food 2. 4-Acetyl-2-methylpyrimidine: food, flavoring agent 3. 1-Phenylurea: n.r. 4. 2-Methylnicotinamide: n.r. 5. 2-Aminobenzamide: food 6. n.a. 7. 1-Methylnicotinamide: map00760 Nicotinate and nicotinamide metabolism, map04976 Bile secretion 8. Pralidoxime: drug group	2-Acetyl-3-methylpyrazine (HMDB30001)	Group 3: Not reported as microbial metabolite	Novel putatitive SP marker (reported as metabolite)
SP	+	127.02	C6H6OS	1, HMDB: (33133), score: -130.6949, score position: 38 of 116 // 2, HMDB: (32431), score: -136.2373, score position: 49 of 116 // 3, HMDB: (33134), score: -152.008, score position: 81 of 116	1. 2-Acetylthiophene: food 2. 5-Methyl-2-thiophenecarboxaldehyde: food 3. 3-Acetylthiophene: food	n-Acetylthiophene (n=2/3: HMDB33133/HMDB33134)	Group 3: Not reported as microbial metabolite
SP	+	99.055	C4H6N2O	1, HMDB: (60768), score: -229.9543, score position: 180 of 369 // 2. KEGG: (C05562), score: -248.795, score position: 239 of 369	1. 4-Hydroxymethylpyrazole: n.r. 2. 4-Hydroxymethylimidazole: nr.	4-Hydroxymethyl-pyrazole/4-imidazole (HMDB60768/C05562)	Group 3: Not reported as microbial metabolite	Novel putatitive SP marker (reported as metabolite)
SP	+	77.0595	C3H8O2	1. KEGG: (C02917, C02912, C00583), HMDB: (1881, 6213), score: -61.2144, score position: 3 of 22 // 2. KEGG: (C02457), score: -61.8865, score position: 4 of 22	1. 1,2-Propanediol: propanoate metabolism (map00640) 2. 1,3-Propanediol: glycerolipid metabolism (map00561)	1/n-Propanediol (n=2/3: C00583/C02457)	Group 3: Not reported as microbial metabolite	Novel putative SP marker (reported for propanoate respective glycerolipid metabolism; map00640, map00561)
