# Supplementary material for: Differentiation of Cystic Fibrosis-Related Pathogens by Volatile Organic Compound Analysis with Secondary Electrospray Ionization Mass Spectrometry
Source: Metabolites. 2021 Nov 11;11(11):773. doi: 10.3390/metabo11110773 (PMC8617967; doi:10.3390/metabo11110773)
Supplement: Supplementary file 1 [file metabolites-11-00773-s001.zip › table_S4_plausibility_control.xlsx]

## Sheet: table
Nr	Pathogen	Preliminary annotation	ACD/boiling point	ACD/logD (pH 7.4)	Sirius MS2 score	Putative identification
1	PA	Pyrroline (C15668)	119.8±10.0 °C	-1.02	-136	Pyrroline (C15668)
2	PA	Pyrrole (C19907)	129.8±9.0 °C	1.13	-105.956	Pyrrole (C19907)
3	PA	2-Methylbutanenitrile (C21525)	127.3±8.0 °C	1.04	-204.203	2-Methylbutanenitrile (C21525)
4	PA	Nicotinic acid (C00253)	292.5±13.0 °C	-2.6	-98.2318	Nicotinic acid (C00253)
5	SM	Benzothiazole (HMDB32930)	227.0±9.0 °C	2.09	-37.449	Benzothiazole (HMDB32930)
6	SM	Threo-(Homo)2-isocitrate (C16597)	na (chemspider)	na (chemspider)	-270.038	Threo-(Homo)2-isocitrate (C16597)
7	SM	2-Propionyl-1-pyrroline (HMDB34883)	202.4±23.0 °C	0.82	-206.112	2-Propionyl-1-pyrroline (HMDB34883)
8	SM	Tropinone (C00783)	217.1±0.0 °C	-1.35	-157.637	Tropinone (C00783)
9	SM	N-Benzoylaspartic acid (HMDB34251)	502.0±40.0 °C	-4.19	-315.843	C11H11NO5
10	SM	3-Deoxyoctulosonic acid (C01187)	621.7±55.0 °C	-7.07	-320.862	C8H14O8
11	HI	Saphenic acid methyl ester (C12118)	na (chemspider)	na (chemspider)	-448.996	C16H14N2O3
12	HI	n-(3'-Methylthio)propylmalic acid (C17215/17214)	na (chemspider)	na (chemspider)	-232.152	n-(3'-Methylthio)propylmalic acid (C17215/17214)
13	HI	n-Amino-m-nitrophenol (n/m=2/4,2/5, 4/2: C19321, C19322, C19323)	368.1±32.0 °C	0.44	-256.803	n-Amino-m-nitrophenol (n/m=2/4,2/5, 4/2: C19321, C19322, C19323)
14	EC	L-2-succinylamino-6-oxoheptanedioic acid (C04462)	670.1±55.0 °C	-7.33	-515.419	C11H15NO8
15	EC	Phenylacetylglycine (C05598)	476.5±38.0 °C	-3.04	-244.997	Phenylacetylglycine (C05598)
16	EC	N-Ethylphenylacetamide (C11487)	340.3±21.0 °C	1.24	-144.378	N-Ethylphenylacetamide (C11487)
17	SA	1/n-Benzenediol (n=3/4: C01751/C00530)	245.5±0.0 °C	1.03	-94.4872	1/n-Benzenediol (n=3/4: C01751/C00530)
18	SA	2-Hydroxy-2,4-hexadienoic acid (C11354)	321.3±34.0 °C	-2.25	-156.132	2-Hydroxy-2,4-hexadienoic acid (C11354)
19	SA	Diethanolamine (C11260)	268.4±0.0 °C	-2.71	-101.776	Diethanolamine (C11260)
20	SP	Pyrimidine (C00396)	122.4±9.0 °C	-0.17	-65.3833	Pyrimidine (C00396)
21	SP	2-Acetylthiazole (HMDB0032964)	212.5±23.0 °C	0.58	-137.703	2-Acetylthiazole (HMDB0032964)
22	SP	Benzylideneacetone (HMDB0031617)	260.8±9.0 °C	2.16	-45.077	Benzylideneacetone (HMDB0031617)
23	SP	T-Muurolol (C20184)	303.4±31.0 °C	4.68	-113.579	T-Muurolol (C20184)
24	SP	2-Methylpropanoic acid (C02632)	155.2±8.0 °C	-1.74	na	2-Methylpropanoic acid (C02632)
25	SP	2-Furanmethanol (C20441)	170.0±0.0 °C	0.21	-182.688	2-Furanmethanol (C20441)
26	SP	Styrene-cis-2,3-dihydrodiol (C07084)	na (chemspider)	na (chemspider)	-155.118	Styrene-cis-2,3-dihydrodiol (C07084)
27	SP	1/n-Propanediol (n=2/3: C00583/C02457)	184.8±8.0 °C	-1.02	-61.2144	1/n-Propanediol (n=2/3: C00583/C02457)
28	SP	Octanoic acid (C06423)	239.3±3.0 °C	0.38	na	Octanoic acid (C06423)
29	SP	2,3-Dihydroxy-3-methylpentanoate (C06007):	333.2±27.0 °C	-4.2	-232.573	2,3-Dihydroxy-3-methylpentanoate (C06007):
30	SP	2-Propanoylthiazole (HMDB37168)	226.1±23.0 °C	0.87	-191.946	2-Propanoylthiazole (HMDB37168)
31	SP	beta-Spathulene (HMDB36416)	268.7±15.0 °C	5.93	-102.887	beta-Spathulene (HMDB36416)
32	SP	Farnesal (C03461)	328.6±21.0 °C	4.71	-96.5069	Farnesal (C03461)
33	SP	4-Hydroxymethyl-pyrazole/4-imidazole (HMDB60768/C05562)	326.8±17.0 °C	-0.51	-229.954	4-Hydroxymethyl-pyrazole/4-imidazole (HMDB60768/C05562)
34	SP	n-Acetylthiophene (n=2/3: HMDB33133/HMDB33134)	212.6±13.0 °C	1.38	-130.695	n-Acetylthiophene (n=2/3: HMDB33133/HMDB33134)
35	SP	2-Acetyl-3-methylpyrazine (HMDB30001)	221.8±35.0 °C	0.38	-103.526	2-Acetyl-3-methylpyrazine (HMDB30001)
36	SP	9-Oxononanoic acid (C16322)	304.8±25.0 °C	-0.91	-110.703	9-Oxononanoic acid (C16322)
37	SP	Undecenoic acid (C13910)	300.8±0.0 °C	1.25	-93.192	Undecenoic acid (C13910)
38	SP	2,4,6-Octatriynoic acid (HMDB30967)	270.2±0.0 °C	0.18	-128.138	2,4,6-Octatriynoic acid (HMDB30967)
