# Supplementary material for: Differentiation of Cystic Fibrosis-Related Pathogens by Volatile Organic Compound Analysis with Secondary Electrospray Ionization Mass Spectrometry
Source: Metabolites. 2021 Nov 11;11(11):773. doi: 10.3390/metabo11110773 (PMC8617967; doi:10.3390/metabo11110773)
Supplement: Supplementary file 1 [file metabolites-11-00773-s001.zip › table_S5_list_of_putatively_identified_compounds.xlsx]

## Sheet: top_elevated_in_10_percent
Pathogen	m/z value	polarity	putative assignment
EC	233.108	neg	C8H18N4O2S
EC	256.082	neg	C9H13N4O5
EC	288.0725	neg	C11H15NO8
EC	93.0905	pos	C2H10N3O
EC	94.094	pos	+94.094
EC	111.1015	pos	+111.1015
EC	124.0545	pos	C4H11O2S
EC	125.0385	pos	C6H7NP
EC	143.049	pos	C6H9NOP
EC	153.0705	pos	C8H11NP
EC	155.1175	pos	C8H14N2O
EC	194.0815	pos	phenylacetylglycine (C10H11NO3; C05598)
EC	163.06	neg	C4H10N3O4
EC	164.1065	pos	N-ethylphenylacetamide (C10H13NO; C11487)
EC	79.075	pos	CH8N3O
EC	97.0855	pos	CH10N3O2
EC	107.106	pos	C3H12N3O
EC	208.025	neg	C9H7NO5
HI	347.113	neg	C16H18N3O6
HI	379.0775	neg	C16H16N2O9
HI	379.1115	neg	C15H18N5O7
HI	380.0835	neg	C11H20N5O6PS
HI	197.0525	neg	C3H10N4O6
HI	281.0925	neg	C16H14N2O3
HI	328.1015	neg	C12H17N4O7
HI	349.1025	neg	-349.1025
HI	359.087	neg	C11H25N2O5PS2
HI	221.051	neg	N-(3'-methylthio)propylmalic acid isomers (C8H14O5S; C17215, C17214)
HI	282.0965	neg	C9H13N7O4
HI	128.0345	neg	C3H5N4O2
HI	153.0295	neg	amino-nitrophenol isomers (C6H6N2O3; C19321, C19322, C19323)
PA	68.049	pos	pyrrole (C4H5N; C19907)
PA	69.851	pos	+69.851
PA	70.0645	pos	pyrroline (C4H7N; C15668)
PA	71.068	pos	+71.068
PA	114.019	neg	C2H3N4O2
PA	178.034	neg	C3H7N4O5
PA	199.0335	neg	C7H8N2O5
PA	84.0805	pos	2-methylbutanenitrile (C5H9N; C21525)
PA	124.0385	pos	nicotinic acid (C6H5NO2; C00253)
PA	139.1225	pos	C8H14N2
PA	98.0245	neg	C4H5NO2
SA	106.0855	pos	diethanolamine (C4H11NO2; C11260)
SA	177.0695	pos	C6H12N2O2S
SA	151.997	neg	C3H5O7
SA	149.039	pos	+149.039
SA	191.0225	pos	+191.0225
SA	195.081	pos	+195.081
SA	197.077	pos	+197.077
SA	201.0695	pos	+201.0695
SA	209.033	pos	+209.033
SA	219.081	pos	+219.081
SA	247.1115	pos	+247.1115
SA	111.0435	pos	n-benzenediol isomers (C6H6O2; C01751, C00530)
SA	129.0525	pos	2-hydroxy-2,4-hexadienoic acid (C6H8O3; C11354)
SA	153.0065	neg	C2H7N2O4P
SA	167.0205	neg	C3H2N7O2
SA	223.1115	pos	C16H14O
SM	111.082	pos	C3H13NOP
SM	126.091	pos	2-propionyl-1-pyrroline (C7H11NO; HMDB34883)
SM	136.021	pos	benzothiazole (C7H5NS; HMDB32930)
SM	140.1065	pos	tropinone (C8H13NO; C00783)
SM	236.0535	neg	C11H11NO5
SM	203.056	neg	C6H10N3O5
SM	219.051	neg	threo-(homo)2-isocitrate (C8H12O7; C16597)
SM	237.061	neg	C8H14O8
SP	77.0595	pos	1,2- and 1,3-propanediol isomers (C3H8O2; C00583, C02457)
SP	110.0595	pos	C2H10N2OP
SP	147.08	pos	benzylideneacetone (C10H10O; HMDB31617)
SP	87.0445	neg	2-methylpropanoic acid (C4H8O2; C02632)
SP	101.06	neg	C3H8N3O
SP	105.055	neg	C4H10O3
SP	115.076	neg	C4H10N3O
SP	143.107	neg	octanoic acid (C8H16O2; C06423)
SP	147.066	neg	2,3-dihydroxy-3-methylpentanoate (C6H12O4; C06007)
SP	121.085	pos	C5H12O3
SP	142.0315	pos	2-propanoylthiazole (C6H7NOS; HMDB37168)
SP	203.179	pos	beta-spathulene (C15H22; HMDB36416)
SP	221.19	pos	farnesal (C15H24O; C03461)
SP	223.2055	pos	T-muurolol (C15H26O; C20184)
SP	99.043	pos	2-furanmethanol (C20441)
SP	127.037	pos	C2H2N6O
SP	81.044	pos	pyrimidine (C00396)
SP	82.0475	pos	+82.0475
SP	99.055	pos	4-hydroxymethylpyrazole (C4H6N2O; HMDB60768) and midazole-4-methanol (C05562)
SP	127.0205	pos	2- and 3-acetylthiophene (HMDB33133, HMDB33134)
SP	128.016	pos	2-acetylthiazole (C5H5NOS; HMDB0032964)
SP	129.0185	pos	C6N4
SP	137.0705	pos	2-acetyl-3-methylpyrazine (C7H8N2O; HMDB30001)
SP	139.0745	pos	styrene-cis-2,3-dihydrodiol (C8H10O2; C07084)
SP	173.117	pos	9-oxononanoic acid (C9H16O3; C16322)
SP	185.153	pos	undecenoic acid (C11H20O2; C13910)
SP	79.0385	pos	H4N3O2
SP	97.049	pos	H6N3O3
